# Supplementary material for: Nutrition of marine mesograzers: integrating feeding behavior, nutrient intake and performance of an herbivorous amphipod
Source: PeerJ. 2018 Nov 9;6:e5929. doi: 10.7717/peerj.5929 (PMC6231427; doi:10.7717/peerj.5929)
Supplement: Supplemental Information 1 [file peerj-06-5929-s004.xlsx]

## Sheet: No-choice
Assay	Trial	Replicate	Diet	Amphipod size.mm	Lid	Lid+Food (initial wet mass)	Food (initial wet mass)	Food (estimated initial dry mass)	Food (initial dry mass corrected)	Lid+Food (final dry mass)	Food (final dry mass)	Mass change	Food consumption.mg	Carbon intake.mg	Nitrogen intake.mg	Protein intake.mg	Non-protein intake.mg
No-choice	1	1	Endarachne	11.198	0.1742	0.3566	0.1824	0.0163355	0.0159	0.176	0.0018	0.0141	11.9211	3.33058	0.0321465	0.49327	7.89493			* Food consumption was estimated from 'Mass change', excluding the agar portion (~15.3%)
No-choice	1	2	Endarachne	9.493	0.1701	0.4106	0.2405	0.0216344	0.021	0.1907	0.0206	0.0004	0.335528	0.0937415	0.000904784	0.0138834	0.222208			** Nutrient intake was estimated from nutrient content (%) and food consumption of each algal diet.
No-choice	1	3	Endarachne	7.916	0.1742	0.3925	0.2183	0.0196097	0.019	0.1849	0.0107	0.0083	7.06679	1.97436	0.0190563	0.292408	4.68008
No-choice	1	4	Endarachne	8.727	0.1732	0.4172	0.244	0.0219536	0.0213	0.1825	0.0093	0.012	10.184	2.84527	0.0274622	0.421393	6.74451
No-choice	1	5	Endarachne	7.315	0.1745	0.4048	0.2303	0.0207041	0.0201	0.1875	0.013	0.0071	6.01671	1.68098	0.0162246	0.248958	3.98465			Response Variables:
No-choice	1	6	Endarachne	9.205	0.173	0.3691	0.1961	0.0175849	0.0171	0.1799	0.0069	0.0102	8.62347	2.40927	0.023254	0.35682	5.71101			1) 'Food consumption.mg' was compared among algal diets.
No-choice	1	7	Endarachne	9.269	0.1737	0.3637	0.19	0.0170286	0.0165	0.1831	0.0094	0.0071	6.04473	1.68881	0.0163002	0.250117	4.0032			2)The intake of each nutrient was compared among single and choice diets (data in the next sheet) after divide each value by amphipod size
No-choice	1	1	Egregia sp.	10.145	0.1724	0.4379	0.2655	0.0247544	0.0243	0.1809	0.0085	0.0158	13.3809	3.86395	0.0969857	0.20552	9.04056
No-choice	1	2	Egregia sp.	9.919	0.1765	0.3763	0.1998	0.0186878	0.0183	0.1807	0.0042	0.0141	11.9834	3.46041	0.0868568	0.184056	8.09639
No-choice	1	3	Egregia sp.	8.481	0.1719	0.3967	0.2248	0.0209963	0.0206	0.1751	0.0032	0.0174	14.7529	4.26014	0.10693	0.226593	9.96754
No-choice	1	4	Egregia sp.	8.087	0.1728	0.4175	0.2447	0.0228338	0.0224	0.183	0.0102	0.0122	10.3399	2.98581	0.0749444	0.158813	6.98597
No-choice	1	5	Egregia sp.	9.25	0.1723	0.4006	0.2283	0.0213194	0.0209	0.1793	0.007	0.0139	11.7962	3.40635	0.0854999	0.181181	7.96991
No-choice	1	6	Egregia sp.	9.999	0.1688	0.4065	0.2377	0.0221874	0.0217	0.1847	0.0159	0.0058	4.96377	1.43337	0.0359778	0.0762399	3.35369
No-choice	1	7	Egregia sp.	11.398	0.1715	0.3921	0.2206	0.0206084	0.0202	0.1838	0.0123	0.0079	6.70585	1.93642	0.0486046	0.102997	4.53069
No-choice	1	8	Egregia sp.	8.366	0.1728	0.3929	0.2201	0.0205623	0.0202	0.1846	0.0118	0.0084	7.09185	2.04789	0.0514023	0.108926	4.79149
No-choice	1	9	Egregia sp.	9.307	0.1767	0.3954	0.2187	0.020433	0.02	0.1777	0.001	0.019	16.1517	4.66406	0.117069	0.248078	10.9126
No-choice	1	1	Sargassum	13.681	0.1715	0.3429	0.1714	0.0150492	0.0149	0.1861	0.0146	0.0003	0.229939	0.0653612	0.000604846	0.0116835	0.117063
No-choice	1	2	Sargassum	8.213	0.1728	0.3631	0.1903	0.016597	0.0164	0.1739	0.0011	0.0153	12.9552	3.68258	0.0340782	0.658269	6.59557
No-choice	1	3	Sargassum	9.994	0.1729	0.3934	0.2205	0.0190701	0.0188	0.1757	0.0028	0.016	13.5851	3.86163	0.0357352	0.690276	6.91626
No-choice	1	4	Sargassum	12.41	0.1723	0.411	0.2387	0.0205606	0.0203	0.1926	0.0203	0	0.0151553	0.00430796	3.98654e-05	0.000770057	0.00771564
No-choice	1	5	Sargassum	11.008	0.1718	0.4345	0.2627	0.022526	0.0223	0.185	0.0132	0.0091	7.67109	2.18054	0.0201785	0.389777	3.90539
No-choice	1	6	Sargassum	8.56	0.1717	0.4116	0.2399	0.0206588	0.0204	0.1795	0.0078	0.0126	10.681	3.03611	0.0280959	0.542712	5.43773
No-choice	1	1	Padina sp.	10.51	0.172	0.4208	0.2488	0.01967	0.0205	0.1848	0.0128	0.0077	6.49341	1.39673	0.0636354	0.315892	2.61314
No-choice	1	2	Padina sp.	11.117	0.1768	0.3606	0.1838	0.01455	0.0151	0.1893	0.0125	0.0026	2.23578	0.480917	0.0219107	0.108767	0.899747
No-choice	1	3	Padina sp.	9.71	0.1705	0.3598	0.1893	0.01499	0.0156	0.1836	0.0131	0.0025	2.10889	0.453623	0.0206672	0.102594	0.848684
No-choice	1	4	Padina sp.	9.264	0.1738	0.4011	0.2273	0.01798	0.0187	0.1773	0.0035	0.0152	12.8854	2.77164	0.126277	0.626849	5.18546
No-choice	1	5	Padina sp.	12.316	0.1707	0.3512	0.1805	0.01429	0.0149	0.1847	0.014	0.0009	0.735041	0.158107	0.0072034	0.0357584	0.295803
No-choice	1	6	Padina sp.	8.483	0.1729	0.4213	0.2484	0.01964	0.0204	0.1821	0.0092	0.0112	9.51766	2.04725	0.093273	0.463016	3.8302
No-choice	1	7	Padina sp.	12.623	0.1705	0.3894	0.2189	0.01732	0.018	0.1808	0.0103	0.0077	6.53736	1.40619	0.0640662	0.318031	2.63083
No-choice	1	8	Padina sp.	9.103	0.1779	0.3896	0.2117	0.01675	0.0174	0.1839	0.006	0.0114	9.68304	2.08282	0.0948938	0.471062	3.89675
No-choice	1	1	Ulva sp.	12.343	0.1734	0.374	0.2006	0.0191825	0.0182	0.1916	0.0182	0	0	0	0	0	0
No-choice	1	2	Ulva sp.	9.681	0.1749	0.3456	0.1707	0.016397	0.0155	0.1833	0.0084	0.0071	6.04625	1.85983	0.178364	0.301708	3.99778
No-choice	1	3	Ulva sp.	7.79	0.1728	0.397	0.2242	0.0213811	0.0203	0.1893	0.0165	0.0038	3.19113	0.981592	0.0941384	0.159238	2.10998
No-choice	1	4	Ulva sp.	12.261	0.1705	0.4158	0.2453	0.0233468	0.0221	0.1851	0.0146	0.0075	6.37551	1.96111	0.188078	0.318138	4.21549
No-choice	1	5	Ulva sp.	14.206	0.1727	0.361	0.1883	0.0180366	0.0171	0.1874	0.0147	0.0024	2.03122	0.624803	0.059921	0.101358	1.34304
No-choice	1	6	Ulva sp.	8.597	0.1736	0.3929	0.2193	0.0209246	0.0198	0.1837	0.0101	0.0097	8.23986	2.53458	0.243076	0.411169	5.44819
No-choice	1	1	Hormophysa	10.886	0.1731	0.3907	0.2176	0.0189056	0.0187	0.1908	0.0177	0.001	0.871975	0.240401	0.00519939	0.031333	0.454971
No-choice	1	2	Hormophysa	8.308	0.1669	0.3775	0.2106	0.0182948	0.0181	0.168	0.0011	0.017	14.4228	3.97633	0.086	0.518259	7.52541
No-choice	1	3	Hormophysa	8.869	0.1712	0.3953	0.2241	0.0194728	0.0193	0.1802	0.009	0.0103	8.71864	2.40371	0.0519873	0.31329	4.54914
No-choice	1	4	Hormophysa	10.998	0.172	0.3666	0.1946	0.0168986	0.0167	0.1878	0.0158	0.0009	0.797204	0.219787	0.00475355	0.0286462	0.415958
No-choice	1	5	Hormophysa	9.973	0.1729	0.3635	0.1906	0.0165496	0.0164	0.181	0.0081	0.0083	7.02768	1.93751	0.0419045	0.252528	3.66684
No-choice	1	6	Hormophysa	7.451	0.173	0.4487	0.2757	0.0239754	0.0238	0.1879	0.0149	0.0089	7.49919	2.06751	0.044716	0.269471	3.91286
No-choice	1	7	Hormophysa	9.13	0.1707	0.3561	0.1854	0.0160958	0.0159	0.1736	0.0029	0.013	11.0523	3.04709	0.0659023	0.397145	5.76676
No-choice	1	1	Turbinaria sp.	13.421	0.1724	0.4481	0.2757	0.0234402	0.0238	0.1965	0.0241	-0.0003	0	0	0	0	0
No-choice	1	2	Turbinaria sp.	7.774	0.1701	0.3652	0.1951	0.0160891	0.0163	0.1863	0.0162	0.0001	0.0956254	0.0270881	0.00055428	0.00341489	0.0584504
No-choice	1	3	Turbinaria sp.	8.454	0.1697	0.3759	0.2062	0.0171015	0.0173	0.1866	0.0169	0.0004	0.372332	0.105471	0.00215817	0.0132964	0.227585
No-choice	1	4	Turbinaria sp.	10.421	0.1689	0.3801	0.2112	0.0175575	0.0178	0.1849	0.016	0.0018	1.52713	0.432594	0.00885181	0.0545355	0.933448
No-choice	1	5	Turbinaria sp.	7.963	0.1718	0.3893	0.2175	0.0181321	0.0184	0.1885	0.0167	0.0017	1.4276	0.404398	0.00827486	0.050981	0.872608
No-choice	1	6	Turbinaria sp.	14.305	0.1668	0.3811	0.2143	0.0178402	0.0181	0.1838	0.017	0.0011	0.922474	0.261312	0.005347	0.0329426	0.563856
No-choice	1	7	Turbinaria sp.	8.697	0.1728	0.3885	0.2157	0.0179679	0.0182	0.1902	0.0174	0.0008	0.693153	0.196351	0.00401777	0.0247533	0.423685
No-choice	1	8	Turbinaria sp.	7.965	0.1719	0.4406	0.2687	0.0228017	0.0231	0.1922	0.0203	0.0028	2.38931	0.676826	0.0138493	0.085325	1.46045
No-choice	2	1	Endarachne	11.669	0.1717	0.3967	0.225	0.0195033	0.0185	0.1914	0.0197	-0.0012	0	0	0	0	0
No-choice	2	2	Endarachne	9.143	0.1735	0.4189	0.2454	0.0213311	0.0203	0.1948	0.0213	-0.001	0	0	0	0	0
No-choice	2	3	Endarachne	9.422	0.1723	0.4204	0.2481	0.0215731	0.0205	0.188	0.0157	0.0048	4.07862	1.1395	0.0109984	0.168764	2.70112
No-choice	2	4	Endarachne	10.015	0.1745	0.4233	0.2488	0.0216358	0.0206	0.1958	0.0213	-0.0007	0	0	0	0	0
No-choice	2	5	Endarachne	8.641	0.1744	0.469	0.2946	0.0257395	0.0245	0.1902	0.0158	0.0087	7.35369	2.05451	0.0198299	0.30428	4.87008
No-choice	2	6	Endarachne	9.47	0.1699	0.4011	0.2312	0.0200588	0.0191	0.1836	0.0137	0.0054	4.55408	1.27234	0.0122805	0.188438	3.016
No-choice	2	7	Endarachne	8.72	0.1727	0.4165	0.2438	0.0211878	0.0201	0.1853	0.0126	0.0075	6.39763	1.7874	0.0172518	0.26472	4.23691
No-choice	2	8	Endarachne	9.847	0.1707	0.4355	0.2648	0.0230694	0.0219	0.1848	0.0141	0.0078	6.64256	1.85583	0.0179123	0.274855	4.39913
No-choice	2	9	Endarachne	10.766	0.1735	0.4034	0.2299	0.0199423	0.019	0.1799	0.0064	0.0126	10.6527	2.9762	0.028726	0.440785	7.05488
No-choice	2	10	Endarachne	10.88	0.1714	0.4771	0.3057	0.0267341	0.0254	0.1819	0.0105	0.0149	12.6517	3.53469	0.0341165	0.523499	8.37875
No-choice	2	1	Egregia sp.	9.645	0.1707	0.4423	0.2716	0.025096	0.0245	0.1926	0.0219	0.0026	2.20026	0.635362	0.0159477	0.0337944	1.48657
No-choice	2	2	Egregia sp.	10.663	0.1719	0.4054	0.2335	0.0214692	0.021	0.1884	0.0165	0.0045	3.77947	1.09139	0.0273939	0.0580499	2.55354
No-choice	2	3	Egregia sp.	10.973	0.1727	0.4085	0.2358	0.0216881	0.0212	0.1925	0.0198	0.0014	1.1597	0.334883	0.00840562	0.0178122	0.783533
No-choice	2	4	Egregia sp.	10.055	0.1732	0.4156	0.2424	0.0223164	0.0218	0.1846	0.0114	0.0104	8.81035	2.54413	0.0638582	0.13532	5.95257
No-choice	2	5	Egregia sp.	10.756	0.1734	0.4586	0.2852	0.0263906	0.0258	0.1946	0.0212	0.0046	3.86691	1.11663	0.0280277	0.0593929	2.61261
No-choice	2	6	Egregia sp.	10.552	0.1727	0.4565	0.2838	0.0262573	0.0256	0.1976	0.0249	0.0007	0.615834	0.177832	0.00446362	0.00945875	0.416078
No-choice	2	7	Egregia sp.	9.198	0.1716	0.4573	0.2857	0.0264382	0.0258	0.1955	0.0239	0.0019	1.6145	0.466212	0.011702	0.0247975	1.09081
No-choice	2	8	Egregia sp.	9.619	0.1726	0.4087	0.2361	0.0217167	0.0212	0.1848	0.0122	0.009	7.63448	2.20458	0.0553354	0.11726	5.15811
No-choice	2	9	Egregia sp.	10.098	0.1681	0.4586	0.2905	0.0268951	0.0262	0.1776	0.0095	0.0167	14.2162	4.10516	0.10304	0.21835	9.60493
No-choice	2	10	Egregia sp.	11.517	0.1746	0.4711	0.2965	0.0274663	0.0268	0.1931	0.0185	0.0083	7.04985	2.03576	0.0510979	0.10828	4.76311
No-choice	2	1	Sargassum	9.953	0.1701	0.4597	0.2896	0.0236824	0.0243	0.1881	0.018	0.0063	5.2963	1.50549	0.0139317	0.269111	2.69637
No-choice	2	2	Sargassum	9.924	0.1763	0.3609	0.1846	0.0150724	0.0154	0.1924	0.0161	-0.0007	0	0	0	0	0
No-choice	2	3	Sargassum	10.056	0.1736	0.3746	0.201	0.0164172	0.0168	0.1905	0.0169	-0.0001	0	0	0	0	0
No-choice	2	4	Sargassum	10.715	0.176	0.4247	0.2487	0.0203286	0.0208	0.1925	0.0165	0.0043	3.65802	1.03981	0.00962227	0.185868	1.86231
No-choice	2	5	Sargassum	11.32	0.1724	0.3798	0.2074	0.016942	0.0174	0.1756	0.0032	0.0142	11.9822	3.40599	0.0315187	0.608829	6.1002
No-choice	2	6	Sargassum	9.229	0.1723	0.3682	0.1959	0.015999	0.0164	0.1866	0.0143	0.0021	1.76624	0.50206	0.00464602	0.0897444	0.8992
No-choice	2	7	Sargassum	9.637	0.1703	0.3906	0.2203	0.0179998	0.0184	0.189	0.0187	-0.0003	0	0	0	0	0
No-choice	2	8	Sargassum	7.808	0.1724	0.3737	0.2013	0.0164418	0.0168	0.1753	0.0029	0.0139	11.8025	3.3549	0.0310459	0.599696	6.00869
No-choice	2	9	Sargassum	8.365	0.1719	0.3906	0.2187	0.0178686	0.0183	0.175	0.0031	0.0152	12.8704	3.65846	0.0338551	0.653959	6.55238
No-choice	2	10	Sargassum	8.872	0.1746	0.3788	0.2042	0.0166796	0.0171	0.1881	0.0135	0.0036	3.03378	0.862365	0.00798024	0.15415	1.54451
No-choice	2	1	Padina sp.	9.266	0.1683	0.4327	0.2644	0.0218392	0.0227	0.1913	0.023	-0.0003	0	0	0	0	0
No-choice	2	2	Padina sp.	12.702	0.1744	0.3584	0.184	0.0154504	0.016	0.1893	0.0149	0.0011	0.96871	0.208369	0.00949335	0.0471259	0.389838
No-choice	2	3	Padina sp.	10.276	0.171	0.3897	0.2187	0.0182078	0.0189	0.1902	0.0192	-0.0003	0	0	0	0	0
No-choice	2	4	Padina sp.	9.465	0.1756	0.428	0.2524	0.0208857	0.0217	0.1935	0.0179	0.0038	3.20992	0.690454	0.0314572	0.156157	1.29177
No-choice	2	5	Padina sp.	8.205	0.1728	0.3902	0.2174	0.0181045	0.0188	0.1906	0.0178	0.001	0.84646	0.182073	0.0082953	0.0411787	0.340641
No-choice	2	6	Padina sp.	9.745	0.1712	0.3986	0.2274	0.0188991	0.0196	0.187	0.0158	0.0038	3.24152	0.697251	0.0317669	0.157694	1.30449
No-choice	2	7	Padina sp.	9.694	0.172	0.4237	0.2517	0.02083	0.0216	0.1875	0.0155	0.0061	5.19563	1.11758	0.0509172	0.252758	2.09088
No-choice	2	8	Padina sp.	8.353	0.1677	0.4097	0.242	0.0200592	0.0208	0.1764	0.0087	0.0121	10.282	2.21167	0.100764	0.500202	4.13781
No-choice	2	9	Padina sp.	10.775	0.1707	0.391	0.2203	0.0183349	0.019	0.186	0.0153	0.0037	3.16877	0.681603	0.031054	0.154155	1.27521
No-choice	2	10	Padina sp.	7.488	0.1727	0.4056	0.2329	0.0193361	0.0201	0.1911	0.0184	0.0017	1.42201	0.305874	0.0139357	0.0691782	0.57226
No-choice	2	1	Ulva sp.	9.771	0.1721	0.3443	0.1722	0.0166509	0.0156	0.1869	0.0148	0.0008	0.651282	0.200334	0.0192128	0.032499	0.430627
No-choice	2	2	Ulva sp.	8.098	0.17	0.3519	0.1819	0.0176171	0.0165	0.1742	0.0042	0.0123	10.3841	3.19416	0.306332	0.518168	6.86599
No-choice	2	3	Ulva sp.	9.614	0.1706	0.3762	0.2056	0.0199778	0.0187	0.1886	0.018	0.0007	0.575921	0.177153	0.0169897	0.0287385	0.380799
No-choice	2	4	Ulva sp.	10.013	0.1712	0.3356	0.1644	0.0158739	0.0148	0.1849	0.0137	0.0011	0.967289	0.297538	0.028535	0.0482677	0.639571
No-choice	2	5	Ulva sp.	9.282	0.1719	0.3463	0.1744	0.01687	0.0158	0.1854	0.0135	0.0023	1.92456	0.591993	0.0567744	0.0960353	1.27252
No-choice	2	6	Ulva sp.	11.115	0.1737	0.4147	0.241	0.0235039	0.022	0.1893	0.0156	0.0064	5.39621	1.65988	0.159188	0.269271	3.56798
No-choice	2	7	Ulva sp.	8.241	0.1743	0.4434	0.2691	0.026303	0.0246	0.198	0.0237	0.0009	0.757398	0.232976	0.0223432	0.0377942	0.500792
No-choice	2	8	Ulva sp.	9.177	0.1729	0.3777	0.2048	0.0198981	0.0186	0.1805	0.0076	0.011	9.3121	2.8644	0.274707	0.464674	6.15716
No-choice	2	9	Ulva sp.	10.141	0.171	0.3957	0.2247	0.0218803	0.0205	0.1792	0.0082	0.0123	10.3727	3.19064	0.305994	0.517597	6.85841
No-choice	2	10	Ulva sp.	9.393	0.1719	0.4375	0.2656	0.0259543	0.0243	0.1901	0.0182	0.0061	5.13502	1.57953	0.151483	0.256237	3.39527
No-choice	2	1	Hormophysa	10.006	0.169	0.3801	0.2111	0.0179379	0.0171	0.1855	0.0165	0.0006	0.488093	0.134566	0.00291039	0.0175388	0.254673
No-choice	2	2	Hormophysa	10.28	0.1712	0.3831	0.2119	0.0180077	0.0171	0.1906	0.0194	-0.0023	0	0	0	0	0
No-choice	2	3	Hormophysa	8.941	0.1708	0.3699	0.1991	0.0168907	0.0161	0.1879	0.0171	-0.001	0	0	0	0	0
No-choice	2	4	Hormophysa	9.348	0.1708	0.3599	0.1891	0.016018	0.0152	0.1875	0.0167	-0.0015	0	0	0	0	0
No-choice	2	5	Hormophysa	10.02	0.1722	0.3964	0.2242	0.0190811	0.0182	0.1924	0.0202	-0.002	0	0	0	0	0
No-choice	2	6	Hormophysa	10.115	0.1717	0.3965	0.2248	0.0191334	0.0182	0.1912	0.0195	-0.0013	0	0	0	0	0
No-choice	2	7	Hormophysa	10.796	0.173	0.4078	0.2348	0.0200061	0.019	0.1852	0.0122	0.0068	5.79905	1.59878	0.0345784	0.208379	3.02578
No-choice	2	8	Hormophysa	9.362	0.1723	0.39	0.2177	0.0185138	0.0176	0.1877	0.0154	0.0022	1.88452	0.519557	0.011237	0.067717	0.983288
No-choice	2	9	Hormophysa	8.401	0.1692	0.4034	0.2342	0.0199537	0.019	0.1837	0.0145	0.0045	3.80827	1.04993	0.0227078	0.136844	1.98704
No-choice	2	10	Hormophysa	8.551	0.1739	0.4465	0.2726	0.0233047	0.0222	0.1825	0.0086	0.0136	11.5093	3.17309	0.0686275	0.413568	6.00524
No-choice	2	1	Turbinaria sp.	9.225	0.1669	0.394	0.2271	0.0186539	0.019	0.1877	0.0208	-0.0018	0	0	0	0	0
No-choice	2	2	Turbinaria sp.	9.963	0.1727	0.3801	0.2074	0.0170033	0.0173	0.1915	0.0188	-0.0015	0	0	0	0	0
No-choice	2	3	Turbinaria sp.	10.201	0.1715	0.3825	0.211	0.017305	0.0176	0.1897	0.0182	-0.0006	0	0	0	0	0
No-choice	2	4	Turbinaria sp.	8.235	0.1713	0.4121	0.2408	0.0198018	0.0202	0.1916	0.0203	-0.0001	0	0	0	0	0
No-choice	2	5	Turbinaria sp.	10.032	0.1714	0.415	0.2436	0.0200364	0.0204	0.1915	0.0201	0.0003	0.25537	0.0723392	0.00148022	0.00911954	0.156093
No-choice	2	6	Turbinaria sp.	10.248	0.1715	0.4087	0.2372	0.0195001	0.0199	0.1895	0.018	0.0019	1.57262	0.44548	0.00911547	0.05616	0.961252
No-choice	2	7	Turbinaria sp.	14.113	0.1724	0.4136	0.2412	0.0198353	0.0202	0.1862	0.0138	0.0064	5.42198	1.5359	0.0314278	0.193625	3.31415
No-choice	2	8	Turbinaria sp.	7.303	0.172	0.4016	0.2296	0.0188634	0.0192	0.1903	0.0183	0.0009	0.768742	0.217763	0.00445591	0.0274526	0.469888
No-choice	2	9	Turbinaria sp.	10.298	0.172	0.412	0.24	0.0197347	0.0201	0.1908	0.0188	0.0013	1.09698	0.310744	0.0063585	0.0391744	0.670522
No-choice	2	10	Turbinaria sp.	8.158	0.1733	0.3999	0.2266	0.018612	0.019	0.1916	0.0183	0.0007	0.551802	0.15631	0.00319844	0.0197054	0.337285
No-choice	3	1	Endarachne	10.124	0.1706	0.4117	0.2411	0.0195361	0.0188	0.1878	0.0172	0.0016	1.35652	0.378991	0.00365798	0.0561297	0.898373
No-choice	3	2	Endarachne	8.395	0.1732	0.4147	0.2415	0.0195773	0.0188	0.1932	0.02	-0.0012	0	0	0	0	0
No-choice	3	3	Endarachne	11.142	0.1719	0.4031	0.2312	0.0185162	0.0178	0.1888	0.0169	0.0009	0.779832	0.217873	0.00210289	0.0322677	0.516454
No-choice	3	4	Endarachne	10.387	0.1716	0.3959	0.2243	0.0178054	0.0171	0.1877	0.0161	0.001	0.87782	0.24525	0.00236713	0.0363223	0.581348
No-choice	3	5	Endarachne	10.894	0.1686	0.3747	0.2061	0.0159304	0.0153	0.1853	0.0167	-0.0014	0	0	0	0	0
No-choice	3	6	Endarachne	10.571	0.1719	0.3754	0.2035	0.0156626	0.0151	0.1882	0.0163	-0.0012	0	0	0	0	0
No-choice	3	7	Endarachne	11	0.1722	0.4006	0.2284	0.0182278	0.0175	0.183	0.0108	0.0067	5.70567	1.59408	0.0153859	0.236088	3.77866
No-choice	3	8	Endarachne	10.607	0.172	0.3758	0.2038	0.0156935	0.0151	0.1846	0.0126	0.0025	2.11918	0.592068	0.00571458	0.0876872	1.40346
No-choice	3	9	Endarachne	9.381	0.1709	0.4148	0.2439	0.0198246	0.0191	0.1876	0.0167	0.0024	2.01442	0.562798	0.00543207	0.0833521	1.33407
No-choice	3	1	Egregia sp.	10.654	0.1744	0.3939	0.2195	0.019712	0.0194	0.1939	0.0195	-0.0001	0	0	0	0	0
No-choice	3	2	Egregia sp.	8.806	0.1708	0.3986	0.2278	0.0204911	0.0202	0.1886	0.0178	0.0024	2.0123	0.581084	0.0145853	0.0309074	1.35957
No-choice	3	3	Egregia sp.	10.266	0.1676	0.423	0.2554	0.0230816	0.0227	0.1883	0.0207	0.002	1.71708	0.495834	0.0124455	0.026373	1.16011
No-choice	3	4	Egregia sp.	10.346	0.1695	0.4347	0.2652	0.0240015	0.0236	0.1872	0.0177	0.0059	5.02138	1.45001	0.0363954	0.0771247	3.39261
No-choice	3	5	Egregia sp.	10.035	0.1717	0.402	0.2303	0.0207257	0.0204	0.1921	0.0204	0	0.00818843	0.00236454	5.93504e-05	0.000125768	0.00553238
No-choice	3	6	Egregia sp.	10.868	0.1661	0.3803	0.2142	0.0192146	0.0189	0.1795	0.0134	0.0055	4.67124	1.3489	0.0338575	0.0717468	3.15604
No-choice	3	7	Egregia sp.	11.081	0.1712	0.392	0.2208	0.0198341	0.0195	0.1812	0.01	0.0095	8.06372	2.32853	0.0584465	0.123853	5.44811
No-choice	3	8	Egregia sp.	11.322	0.1718	0.379	0.2072	0.0185576	0.0183	0.1883	0.0165	0.0018	1.50128	0.43352	0.0108814	0.0230586	1.01432
No-choice	3	9	Egregia sp.	11.4	0.1679	0.4257	0.2578	0.0233069	0.023	0.1858	0.0179	0.0051	4.27354	1.23405	0.030975	0.0656384	2.88734
No-choice	3	1	Sargassum	11.45	0.1733	0.3978	0.2245	0.0176936	0.0182	0.1927	0.0194	-0.0012	0	0	0	0	0
No-choice	3	2	Sargassum	11.417	0.1719	0.3884	0.2165	0.0170587	0.0175	0.1861	0.0142	0.0033	2.80134	0.796293	0.00736882	0.142339	1.42618
No-choice	3	3	Sargassum	10.597	0.1702	0.3527	0.1825	0.0143605	0.0147	0.1853	0.0151	-0.0004	0	0	0	0	0
No-choice	3	4	Sargassum	11.295	0.1707	0.3965	0.2258	0.0177968	0.0183	0.18	0.0093	0.009	7.58972	2.15741	0.0199645	0.385642	3.86396
No-choice	3	5	Sargassum	9.489	0.1699	0.4208	0.2509	0.0197887	0.0203	0.1898	0.0199	0.0004	0.348684	0.099115	0.000917201	0.017717	0.177517
No-choice	3	6	Sargassum	10.426	0.1683	0.4065	0.2382	0.0187808	0.0193	0.1787	0.0104	0.0089	7.51361	2.13577	0.0197643	0.381775	3.82522
No-choice	3	7	Sargassum	9.575	0.1704	0.3794	0.209	0.0164635	0.0169	0.1832	0.0128	0.0041	3.46918	0.98613	0.00912555	0.176273	1.76618
No-choice	3	8	Sargassum	11.791	0.172	0.4084	0.2364	0.018638	0.0191	0.1859	0.0139	0.0052	4.42722	1.25846	0.0116456	0.224952	2.25392
No-choice	3	9	Sargassum	10.323	0.1708	0.3829	0.2121	0.0167095	0.0172	0.1722	0.0014	0.0158	13.3315	3.78954	0.035068	0.677389	6.78714
No-choice	3	1	Padina sp.	10.264	0.1713	0.3933	0.222	0.0156263	0.0165	0.1888	0.0175	-0.001	0	0	0	0	0
No-choice	3	2	Padina sp.	10.544	0.1714	0.4045	0.2331	0.0164378	0.0174	0.191	0.0196	-0.0022	0	0	0	0	0
No-choice	3	3	Padina sp.	9.758	0.1708	0.3905	0.2197	0.0154582	0.0163	0.1882	0.0174	-0.0011	0	0	0	0	0
No-choice	3	4	Padina sp.	10.189	0.172	0.3924	0.2204	0.0155094	0.0164	0.1813	0.0093	0.0071	6.00918	1.29257	0.05889	0.292335	2.41828
No-choice	3	5	Padina sp.	8.973	0.1713	0.3617	0.1904	0.0133162	0.0141	0.1836	0.0123	0.0018	1.50669	0.32409	0.0147656	0.0732979	0.606339
No-choice	3	6	Padina sp.	8.961	0.1718	0.3749	0.2031	0.0142446	0.0151	0.1842	0.0124	0.0027	2.25303	0.484628	0.0220797	0.109606	0.90669
No-choice	3	7	Padina sp.	9.789	0.174	0.3634	0.1894	0.0132431	0.014	0.1799	0.0059	0.0081	6.85889	1.47535	0.0672171	0.333672	2.76023
No-choice	3	8	Padina sp.	12.56	0.1728	0.355	0.1822	0.0127168	0.0134	0.1853	0.0125	0.0009	0.800847	0.172262	0.0078483	0.0389597	0.322285
No-choice	3	1	Ulva sp.	10.276	0.1701	0.4038	0.2337	0.0217733	0.021	0.1912	0.0211	-0.0001	0	0	0	0	0
No-choice	3	2	Ulva sp.	10.221	0.1714	0.3862	0.2148	0.019917	0.0192	0.1863	0.0149	0.0043	3.63239	1.11732	0.107156	0.181256	2.40174
No-choice	3	3	Ulva sp.	10.117	0.1709	0.3575	0.1866	0.0171473	0.0165	0.1877	0.0168	-0.0003	0	0	0	0	0
No-choice	3	4	Ulva sp.	9.602	0.1708	0.3721	0.2013	0.0185911	0.0179	0.1835	0.0127	0.0052	4.41446	1.35789	0.130226	0.220281	2.91884
No-choice	3	5	Ulva sp.	10.256	0.171	0.3672	0.1962	0.0180902	0.0174	0.1875	0.0165	0.0009	0.784864	0.241424	0.0231535	0.0391647	0.518952
No-choice	3	6	Ulva sp.	10.071	0.171	0.362	0.191	0.0175794	0.0169	0.1876	0.0166	0.0003	0.28314	0.087094	0.00835264	0.0141287	0.187212
No-choice	3	7	Ulva sp.	9.864	0.1702	0.3729	0.2027	0.0187286	0.018	0.1845	0.0143	0.0037	3.17066	0.975295	0.0935344	0.158216	2.09644
No-choice	3	8	Ulva sp.	9.835	0.1718	0.3936	0.2218	0.0206045	0.0198	0.1849	0.0131	0.0067	5.71927	1.75925	0.168718	0.285391	3.78158
No-choice	3	9	Ulva sp.	12.449	0.1671	0.3972	0.2301	0.0214197	0.0206	0.1877	0.0206	0	0.0282868	0.00870102	0.000834461	0.00141151	0.0187032
No-choice	3	1	Hormophysa	9.805	0.1741	0.44	0.2659	0.0224965	0.0227	0.1985	0.0244	-0.0017	0	0	0	0	0
No-choice	3	2	Hormophysa	10.503	0.1719	0.3825	0.2106	0.0178015	0.0179	0.1864	0.0145	0.0034	2.90394	0.80061	0.0173156	0.104348	1.51519
No-choice	3	3	Hormophysa	10.415	0.1671	0.3658	0.1987	0.0167912	0.0169	0.1801	0.013	0.0039	3.31211	0.91314	0.0197493	0.119015	1.72816
No-choice	3	4	Hormophysa	10.037	0.1716	0.3511	0.1795	0.0151611	0.0153	0.1859	0.0143	0.001	0.82242	0.226739	0.00490391	0.0295523	0.429116
No-choice	3	5	Hormophysa	10.423	0.1719	0.3977	0.2258	0.019092	0.0192	0.1881	0.0162	0.003	2.56536	0.707262	0.0152966	0.0921818	1.33853
No-choice	3	6	Hormophysa	9.221	0.171	0.4334	0.2624	0.0221993	0.0224	0.1938	0.0228	-0.0004	0	0	0	0	0
No-choice	3	7	Hormophysa	8.544	0.1697	0.3964	0.2267	0.0191684	0.0193	0.1839	0.0142	0.0051	4.32301	1.19184	0.0257772	0.15534	2.25562
No-choice	3	8	Hormophysa	10.121	0.1737	0.4029	0.2292	0.0193807	0.0195	0.1875	0.0138	0.0057	4.84245	1.33505	0.0288744	0.174005	2.52665
No-choice	3	9	Hormophysa	10.054	0.1712	0.3915	0.2203	0.0186251	0.0188	0.1857	0.0145	0.0043	3.60595	0.994152	0.0215015	0.129574	1.88148
No-choice	3	10	Hormophysa	8.746	0.1714	0.418	0.2466	0.0208579	0.021	0.1815	0.0101	0.0109	9.23289	2.54549	0.0550537	0.331769	4.81746
No-choice	3	1	Turbinaria sp.	10.659	0.1724	0.4264	0.254	0.0213103	0.0219	0.1959	0.0235	-0.0016	0	0	0	0	0
No-choice	3	2	Turbinaria sp.	10.619	0.1707	0.3866	0.2159	0.0180487	0.0185	0.1896	0.0189	-0.0004	0	0	0	0	0
No-choice	3	3	Turbinaria sp.	9.848	0.1718	0.4069	0.2351	0.0196923	0.0202	0.1917	0.0199	0.0003	0.2598	0.0735943	0.0015059	0.00927776	0.158801
No-choice	3	4	Turbinaria sp.	10.135	0.1716	0.3892	0.2176	0.0181942	0.0187	0.1907	0.0191	-0.0004	0	0	0	0	0
No-choice	3	5	Turbinaria sp.	9.882	0.1695	0.3866	0.2171	0.0181514	0.0186	0.1882	0.0187	-0.0001	0	0	0	0	0
No-choice	3	6	Turbinaria sp.	9.091	0.1729	0.3646	0.1917	0.0159771	0.0164	0.1895	0.0166	-0.0002	0	0	0	0	0
No-choice	3	7	Turbinaria sp.	10.42	0.1715	0.4056	0.2341	0.0196067	0.0201	0.1917	0.0202	-0.0001	0	0	0	0	0
No-choice	3	8	Turbinaria sp.	10.046	0.1702	0.3518	0.1816	0.0151124	0.0155	0.186	0.0158	-0.0003	0	0	0	0	0
No-choice	3	9	Turbinaria sp.	9.712	0.1713	0.4295	0.2582	0.0216698	0.0222	0.1923	0.021	0.0012	1.04651	0.296448	0.00606597	0.0373721	0.639674
No-choice	3	10	Turbinaria sp.	8.739	0.1717	0.4061	0.2344	0.0196324	0.0201	0.1897	0.018	0.0021	1.81645	0.51455	0.0105288	0.0648675	1.11029

## Sheet: Choice
Assay	Trial	Replicate	Diet	Lid	Lid+Food (initial wet mass)	Food (initial wet mass)	Food (estimated initial dry mass)	Food (initial dry mass corrected)	Lid+Food (final dry mass)	Food (final dry mass)	Mass change	Food consumption.mg	Carbon intake.mg	Nitrogen intake.mg	Protein intake.mg	Non-protein intake.mg		Trial	Replicate	Amphipod size.mm	Food consumption.mg	Carbon intake.mg	Nitrogen intake.mg	Protein intake.mg	Non-protein intake.mg
Choice	1	1	Endarachne	0.1728	0.3724	0.1996	0.0171941	0.016	0.1885	0.0157	0.0003	0.276713	0.0773093	0.000746182	0.0114498	0.183257		1	1	10.537	0.739154	0.219556	0.0143882	0.0345256	0.489023
Choice	1	2	Endarachne	0.1684	0.3758	0.2074	0.0180467	0.0168	0.1853	0.0169	-0.0001	0	0	0	0	0		1	2	7.857	2.89815	0.886661	0.0798139	0.135799	1.91994
Choice	1	3	Endarachne	0.1736	0.3709	0.1973	0.0169427	0.0158	0.1835	0.0099	0.0059	4.98908	1.39387	0.0134535	0.206437	3.30408		1	3	10.439	9.18398	2.59273	0.0857124	0.380093	5.79583
Choice	1	4	Endarachne	0.17	0.3758	0.2058	0.0178718	0.0167	0.1857	0.0157	0.001	0.811596	0.226748	0.00218855	0.033582	0.53749		1	4	7.862	4.58291	1.38681	0.113442	0.221771	3.03109
Choice	1	5	Endarachne	0.1711	0.3847	0.2136	0.0187245	0.0175	0.1883	0.0172	0.0003	0.214483	0.0599232	0.000578373	0.00887481	0.142044		1	5	8.709	6.36867	1.84323	0.0527359	0.129423	4.23823
Choice	1	6	Endarachne	0.1717	0.3706	0.1989	0.0171176	0.016	0.1877	0.016	0	0	0	0	0	0		1	6	10.292	2.13599	0.644211	0.0557894	0.10032	1.37833
Choice	1	7	Endarachne	0.173	0.3704	0.1974	0.0169536	0.0158	0.1856	0.0126	0.0032	2.71165	0.757593	0.00731221	0.112202	1.79582		1	7	8.088	5.10429	1.35279	0.0279456	0.228958	2.90694
Choice	1	8	Endarachne	0.1726	0.3882	0.2156	0.0189431	0.0177	0.1901	0.0175	0.0002	0.133019	0.0371636	0.000358699	0.00550405	0.0880939		1	8	10.98	4.14571	1.23148	0.0899877	0.184212	2.63658
Choice	1	1	Egregia sp.	0.1674	0.3352	0.1678	0.0148988	0.0144	0.1818	0.0144	0	0	0	0	0	0		2	1	7.577	4.32665	1.32415	0.119699	0.203936	2.86451
Choice	1	2	Egregia sp.	0.1726	0.3428	0.1702	0.0151278	0.0146	0.1869	0.0143	0.0003	0.25532	0.0737277	0.00185058	0.00392152	0.172502		2	2	10.016	6.21615	1.89671	0.165451	0.296752	4.0645
Choice	1	3	Egregia sp.	0.1719	0.3444	0.1725	0.0153473	0.0148	0.186	0.0141	0.0007	0.604215	0.174477	0.0043794	0.00928029	0.408228		2	3	7.555	2.23248	0.647224	0.0250399	0.0775978	1.48801
Choice	1	4	Egregia sp.	0.1693	0.3653	0.196	0.0175897	0.017	0.1863	0.017	0	0	0	0	0	0		2	4	7.65	5.10091	1.52908	0.128718	0.238822	3.28771
Choice	1	5	Egregia sp.	0.1724	0.375	0.2026	0.0182195	0.0176	0.1836	0.0112	0.0064	5.40961	1.56211	0.0392093	0.0830876	3.65491		2	5	7.446	4.17938	1.25841	0.0948022	0.191733	2.68129
Choice	1	6	Egregia sp.	0.1688	0.3634	0.1946	0.0174561	0.0168	0.1855	0.0167	0.0001	0.125932	0.036365	0.000912767	0.00193423	0.085084		2	6	10.632	8.3295	2.36276	0.0859695	0.365197	4.8186
Choice	1	7	Egregia sp.	0.1717	0.3755	0.2038	0.018334	0.0177	0.1895	0.0178	-0.0001	0	0	0	0	0		2	7	8.859	8.92574	2.53681	0.104182	0.376912	5.59589
Choice	1	8	Egregia sp.	0.1672	0.3617	0.1945	0.0174466	0.0168	0.1833	0.0161	0.0007	0.626435	0.180894	0.00454046	0.00962158	0.423241		2	8	7.08	4.38308	1.22487	0.0549322	0.181516	2.48565
Choice	1	1	Sargassum	0.1688	0.3822	0.2134	0.0178969	0.0172	0.187	0.0182	-0.001	0	0	0	0	0		2	9	6.719	2.52831	0.671767	0.0136256	0.10635	1.36162
Choice	1	2	Sargassum	0.1713	0.3663	0.195	0.0163331	0.0157	0.1873	0.016	-0.0003	0	0	0	0	0
Choice	1	3	Sargassum	0.172	0.3649	0.1929	0.0161546	0.0155	0.1873	0.0153	0.0002	0.171579	0.0487721	0.000451332	0.00871812	0.0873518
Choice	1	4	Sargassum	0.1715	0.3497	0.1782	0.0149052	0.0143	0.1862	0.0147	-0.0004	0	0	0	0	0
Choice	1	5	Sargassum	0.1723	0.4252	0.2529	0.021254	0.0204	0.1923	0.02	0.0004	0.335579	0.0953896	0.000882726	0.0170511	0.170845
Choice	1	6	Sargassum	0.1731	0.3759	0.2028	0.016996	0.0163	0.1898	0.0167	-0.0004	0	0	0	0	0			* Data above represent the total food or nutrient ingestion in each replicate.
Choice	1	7	Sargassum	0.1716	0.3738	0.2022	0.016945	0.0163	0.1869	0.0153	0.001	0.814067	0.231402	0.00214137	0.0413636	0.414446			** Food consumption was estimated from 'Mass change', excluding the agar portion (~15.3%)
Choice	1	8	Sargassum	0.1689	0.3541	0.1852	0.0155002	0.0149	0.1833	0.0144	0.0005	0.401962	0.114259	0.00105735	0.0204241	0.204641			*** Nutrient intake was estimated from nutrient content (%) and food consumption of each algal diet.
Choice	1	1	Padina sp.	0.1725	0.3848	0.2123	0.016536	0.0166	0.1899	0.0174	-0.0008	0	0	0	0	0
Choice	1	2	Padina sp.	0.1708	0.3749	0.2041	0.015617	0.0157	0.1871	0.0163	-0.0006	0	0	0	0	0
Choice	1	3	Padina sp.	0.1714	0.3678	0.1964	0.014755	0.0149	0.1857	0.0143	0.0006	0.467926	0.100651	0.00458568	0.0227637	0.188308			Response Variables:
Choice	1	4	Padina sp.	0.1723	0.3615	0.1892	0.013949	0.014	0.1875	0.0152	-0.0012	0	0	0	0	0			1) 'Food consumption.mg' was compared among algal diets.
Choice	1	5	Padina sp.	0.1732	0.3894	0.2162	0.016972	0.0171	0.1903	0.0171	0	0	0	0	0	0			2)The intake of each nutrient was compared among choice and single diets (data in the previous sheet) after divide each value by amphipod size
Choice	1	6	Padina sp.	0.1727	0.3862	0.2135	0.01667	0.0168	0.1894	0.0167	0.0001	0.0677345	0.0145697	0.000663798	0.00329516	0.0272584
Choice	1	7	Padina sp.	0.1683	0.3953	0.227	0.018182	0.0183	0.1851	0.0168	0.0015	1.27241	0.273696	0.0124697	0.0619006	0.512058
Choice	1	8	Padina sp.	0.17	0.4	0.23	0.018518	0.0186	0.1884	0.0184	0.0002	0.203323	0.0437347	0.00199256	0.00989127	0.0818232
Choice	1	1	Ulva sp.	0.1742	0.3686	0.1944	0.018328	0.017	0.1907	0.0165	0.0005	0.462442	0.142247	0.013642	0.0230758	0.305766
Choice	1	2	Ulva sp.	0.1716	0.3991	0.2275	0.0214182	0.0199	0.1884	0.0168	0.0031	2.64283	0.812933	0.0779634	0.131877	1.74744
Choice	1	3	Ulva sp.	0.1664	0.3818	0.2154	0.0202886	0.0189	0.183	0.0166	0.0023	1.92228	0.591294	0.0567073	0.0959219	1.27101
Choice	1	4	Ulva sp.	0.1718	0.3847	0.2129	0.0200552	0.0187	0.186	0.0142	0.0045	3.77132	1.16006	0.111254	0.188189	2.4936
Choice	1	5	Ulva sp.	0.1705	0.3826	0.2121	0.0199805	0.0186	0.1886	0.0181	0.0005	0.408999	0.125808	0.0120655	0.0204091	0.27043
Choice	1	6	Ulva sp.	0.1723	0.3931	0.2208	0.0207927	0.0193	0.1895	0.0172	0.0021	1.81122	0.557132	0.0534311	0.0903801	1.19758
Choice	1	7	Ulva sp.	0.1711	0.4054	0.2343	0.0220531	0.0205	0.1914	0.0203	0.0002	0.178303	0.0548461	0.00525995	0.00889734	0.117894
Choice	1	8	Ulva sp.	0.1715	0.3813	0.2098	0.0197657	0.0184	0.1866	0.0151	0.0033	2.78097	0.855427	0.0820387	0.138771	1.83878
Choice	1	1	Hormophysa	0.1711	0.4045	0.2334	0.0202953	0.0195	0.1912	0.0201	-0.0006	0	0	0	0	0
Choice	1	2	Hormophysa	0.1707	0.3837	0.213	0.0184624	0.0177	0.1887	0.018	-0.0003	0	0	0	0	0
Choice	1	3	Hormophysa	0.171	0.3686	0.1976	0.0170788	0.0164	0.1862	0.0152	0.0012	1.0289	0.283665	0.0061351	0.0369718	0.536851
Choice	1	4	Hormophysa	0.1652	0.3727	0.2075	0.0179683	0.0173	0.1827	0.0175	-0.0002	0	0	0	0	0
Choice	1	5	Hormophysa	0.1677	0.3565	0.1888	0.0162881	0.0157	0.1834	0.0157	0	0	0	0	0	0
Choice	1	6	Hormophysa	0.1722	0.405	0.2328	0.0202414	0.0195	0.1915	0.0193	0.0002	0.131101	0.0361443	0.000781728	0.00471091	0.068405
Choice	1	7	Hormophysa	0.1689	0.3646	0.1957	0.0169081	0.0163	0.185	0.0161	0.0002	0.127863	0.0352514	0.000762416	0.00459453	0.066715
Choice	1	8	Hormophysa	0.1719	0.3781	0.2062	0.0178515	0.0172	0.1891	0.0172	0	0	0	0	0	0
Choice	2	1	Endarachne	0.1733	0.3927	0.2194	0.0189748	0.0184	0.1922	0.0189	-0.0005	0	0	0	0	0
Choice	2	2	Endarachne	0.1721	0.3738	0.2017	0.0174376	0.0169	0.1892	0.0171	-0.0002	0	0	0	0	0
Choice	2	3	Endarachne	0.1679	0.3626	0.1947	0.0168296	0.0164	0.1832	0.0153	0.0011	0.893417	0.249607	0.00240918	0.0369676	0.591677
Choice	2	4	Endarachne	0.1742	0.3689	0.1947	0.0168296	0.0164	0.1904	0.0162	0.0002	0.130799	0.0365433	0.000352712	0.00541218	0.0866235
Choice	2	5	Endarachne	0.1722	0.3905	0.2183	0.0188793	0.0183	0.1904	0.0182	0.0001	0.123831	0.0345966	0.000333923	0.00512387	0.082009
Choice	2	6	Endarachne	0.1704	0.3846	0.2142	0.0185232	0.018	0.1867	0.0163	0.0017	1.44059	0.40248	0.0038847	0.0596085	0.954052
Choice	2	7	Endarachne	0.1713	0.3887	0.2174	0.0188011	0.0183	0.1853	0.014	0.0043	3.61835	1.01091	0.00975723	0.149719	2.3963
Choice	2	8	Endarachne	0.1744	0.379	0.2046	0.0176894	0.0172	0.1912	0.0168	0.0004	0.330379	0.092303	0.000890899	0.0136704	0.218798
Choice	2	9	Endarachne	0.1716	0.3917	0.2201	0.0190356	0.0185	0.1895	0.0179	0.0006	0.506763	0.141582	0.00136653	0.0209687	0.335611
Choice	2	1	Egregia sp.	0.1702	0.3357	0.1655	0.0149057	0.0151	0.1849	0.0147	0.0004	0.346595	0.100085	0.00251215	0.00532344	0.234171
Choice	2	2	Egregia sp.	0.1669	0.3504	0.1835	0.0164452	0.0167	0.1831	0.0162	0.0005	0.397834	0.114881	0.00288353	0.00611043	0.26879
Choice	2	3	Egregia sp.	0.1729	0.359	0.1861	0.0166676	0.0169	0.1889	0.016	0.0009	0.758211	0.218946	0.00549558	0.0116456	0.512273
Choice	2	4	Egregia sp.	0.1708	0.3707	0.1999	0.0178478	0.0181	0.1884	0.0176	0.0005	0.41628	0.120208	0.00301723	0.00639375	0.281252
Choice	2	5	Egregia sp.	0.1733	0.376	0.2027	0.0180873	0.0183	0.1911	0.0178	0.0005	0.452488	0.130663	0.00327967	0.00694988	0.305716
Choice	2	6	Egregia sp.	0.1752	0.3768	0.2016	0.0179932	0.0182	0.1928	0.0176	0.0006	0.541131	0.15626	0.00392216	0.00831137	0.365606
Choice	2	7	Egregia sp.	0.1705	0.3844	0.2139	0.0190452	0.0193	0.1886	0.0181	0.0012	1.02089	0.2948	0.00739953	0.0156802	0.68975
Choice	2	8	Egregia sp.	0.1739	0.3838	0.2099	0.0187031	0.019	0.1925	0.0186	0.0004	0.303555	0.0876565	0.00220019	0.00466238	0.205092
Choice	2	9	Egregia sp.	0.1726	0.3813	0.2087	0.0186005	0.0189	0.191	0.0184	0.0005	0.384853	0.111133	0.00278945	0.00591106	0.26002
Choice	2	1	Sargassum	0.1732	0.3892	0.216	0.0179983	0.0179	0.1911	0.0179	0	0.00837566	0.00238082	2.20319e-05	0.000425577	0.00426409
Choice	2	2	Sargassum	0.1698	0.3487	0.1789	0.0151733	0.0151	0.1845	0.0147	0.0004	0.337662	0.095982	0.000888208	0.017157	0.171906
Choice	2	3	Sargassum	0.1676	0.3639	0.1963	0.0164982	0.0164	0.1841	0.0165	-0.0001	0	0	0	0	0
Choice	2	4	Sargassum	0.173	0.387	0.214	0.017846	0.0178	0.1906	0.0176	0.0002	0.134072	0.0381106	0.000352672	0.00681236	0.0682569
Choice	2	5	Sargassum	0.1728	0.361	0.1882	0.0158815	0.0158	0.188	0.0152	0.0006	0.510947	0.145239	0.00134403	0.0259618	0.260126
Choice	2	6	Sargassum	0.17	0.3663	0.1963	0.0164982	0.0164	0.1836	0.0136	0.0028	2.38526	0.678022	0.00627435	0.121198	1.21435
Choice	2	7	Sargassum	0.1705	0.357	0.1865	0.015752	0.0157	0.1852	0.0147	0.001	0.825224	0.234573	0.00217072	0.0419306	0.420126
Choice	2	8	Sargassum	0.1724	0.3632	0.1908	0.0160794	0.016	0.188	0.0156	0.0004	0.339075	0.0963834	0.000891923	0.0172288	0.172625
Choice	2	9	Sargassum	0.1721	0.3429	0.1708	0.0145565	0.0145	0.1856	0.0135	0.001	0.834034	0.237078	0.00219389	0.0423782	0.424611
Choice	2	1	Padina sp.	0.1721	0.4328	0.2607	0.0209788	0.0219	0.1953	0.0232	-0.0013	0	0	0	0	0
Choice	2	2	Padina sp.	0.168	0.3543	0.1863	0.0148315	0.0155	0.1835	0.0155	0	0	0	0	0	0
Choice	2	3	Padina sp.	0.173	0.3341	0.1611	0.0127494	0.0133	0.1865	0.0135	-0.0002	0	0	0	0	0
Choice	2	4	Padina sp.	0.1731	0.4043	0.2312	0.0185414	0.0193	0.1921	0.019	0.0003	0.273502	0.0588303	0.00268032	0.0133054	0.110066
Choice	2	5	Padina sp.	0.1712	0.3699	0.1987	0.0158561	0.0165	0.1877	0.0165	0	0.0206616	0.00444432	0.000202484	0.00100515	0.00831488
Choice	2	6	Padina sp.	0.1729	0.3977	0.2248	0.0180126	0.0188	0.1911	0.0182	0.0006	0.48436	0.104186	0.00474672	0.0235632	0.194921
Choice	2	7	Padina sp.	0.1731	0.3762	0.2031	0.0162196	0.0169	0.1892	0.0161	0.0008	0.680447	0.146364	0.00666838	0.0331025	0.273832
Choice	2	8	Padina sp.	0.1711	0.3799	0.2088	0.0166906	0.0174	0.1879	0.0168	0.0006	0.50324	0.108247	0.00493176	0.0244817	0.202519
Choice	2	9	Padina sp.	0.1682	0.3999	0.2317	0.0185827	0.0194	0.1868	0.0186	0.0008	0.000648815	0.648815	0.13956	0.00635839	0.292666
Choice	2	1	Ulva sp.	0.1717	0.3541	0.1824	0.0166536	0.0164	0.1834	0.0117	0.0047	3.97168	1.22169	0.117164	0.198187	2.62607
Choice	2	2	Ulva sp.	0.1723	0.372	0.1997	0.0183622	0.0181	0.1839	0.0116	0.0065	5.48066	1.68585	0.161679	0.273485	3.62381
Choice	2	3	Ulva sp.	0.1712	0.4153	0.2441	0.0227473	0.0224	0.1929	0.0217	0.0007	0.580854	0.178671	0.0171352	0.0289846	0.38406
Choice	2	4	Ulva sp.	0.1738	0.3861	0.2123	0.0196066	0.0193	0.1882	0.0144	0.0049	4.14626	1.27539	0.122315	0.206898	2.74151
Choice	2	5	Ulva sp.	0.1696	0.356	0.1864	0.0170486	0.0168	0.1828	0.0132	0.0036	3.03042	0.932157	0.0893974	0.151218	2.00371
Choice	2	6	Ulva sp.	0.1726	0.4161	0.2435	0.022688	0.0223	0.1926	0.02	0.0023	1.97143	0.606413	0.0581573	0.0983746	1.30351
Choice	2	7	Ulva sp.	0.1725	0.3652	0.1927	0.0176708	0.0174	0.1868	0.0143	0.0031	2.61734	0.805093	0.0772114	0.130605	1.73058
Choice	2	8	Ulva sp.	0.1701	0.3561	0.186	0.0170091	0.0167	0.1854	0.0153	0.0014	1.21869	0.37487	0.0359514	0.0608128	0.8058
Choice	2	9	Ulva sp.	0.1726	0.3659	0.1933	0.0177301	0.0174	0.1971	0.0245	-0.0071	0	0	0	0	0
Choice	2	1	Hormophysa	0.1726	0.3943	0.2217	0.0188397	0.019	0.1926	0.02	-0.001	0	0	0	0	0
Choice	2	2	Hormophysa	0.1693	0.3996	0.2303	0.0195836	0.0197	0.1896	0.0203	-0.0006	0	0	0	0	0
Choice	2	3	Hormophysa	0.1706	0.3645	0.1939	0.0164352	0.0166	0.1876	0.017	-0.0004	0	0	0	0	0
Choice	2	4	Hormophysa	0.1705	0.4155	0.245	0.020855	0.021	0.1921	0.0216	-0.0006	0	0	0	0	0
Choice	2	5	Hormophysa	0.169	0.4306	0.2616	0.0222908	0.0224	0.1914	0.0224	0	0.0410298	0.0113118	0.000244652	0.00147434	0.0214082
Choice	2	6	Hormophysa	0.1715	0.3462	0.1747	0.0147745	0.0149	0.1846	0.0131	0.0018	1.50672	0.415398	0.00898422	0.0541414	0.786162
Choice	2	7	Hormophysa	0.1711	0.4401	0.269	0.0229309	0.0231	0.194	0.0229	0.0002	0.163485	0.0450723	0.000974822	0.00587455	0.0853016
Choice	2	8	Hormophysa	0.1712	0.3828	0.2116	0.0179661	0.0181	0.1873	0.0161	0.002	1.68813	0.465414	0.010066	0.0606603	0.88082
Choice	2	9	Hormophysa	0.1714	0.3932	0.2218	0.0188484	0.019	0.1902	0.0188	0.0002	0.153843	0.0424142	0.000917334	0.0055281	0.0802711

## Sheet: Control
Assay	Trial	Diet	Lid	Lid+Food (initial wet mass)	Food (initial wet mass)	Food (estimated initial dry mass)	Lid+Food (final dry mass)	Food (final dry mass)	Final/Initial ratio
No-choice	1	Endarachne	0.1773	0.3995	0.2222	0.0199654	0.1969	0.0196	0.9817
No-choice	1	Endarachne	0.1718	0.4069	0.2351	0.0211419	0.1925	0.0207	0.979099		* For each trial and assay, the 'final/initial ratio' mean of each algal diet was used to correct the initial mass of foods in cups with amphipods.
No-choice	1	Endarachne	0.1761	0.4024	0.2263	0.0203393	0.1963	0.0202	0.993151
No-choice	1	Endarachne	0.1707	0.4212	0.2505	0.0225464	0.1927	0.022	0.975764
No-choice	1	Endarachne	0.1734	0.4179	0.2445	0.0219992	0.1948	0.0214	0.972762
No-choice	1	Endarachne	0.1765	0.407	0.2305	0.0207224	0.1965	0.02	0.965141
No-choice	1	Endarachne	0.1757	0.4059	0.2302	0.020695	0.1959	0.0202	0.976082
No-choice	1	Endarachne	0.1751	0.4149	0.2398	0.0215705	0.1958	0.0207	0.959642
No-choice	1	Endarachne	0.1748	0.4016	0.2268	0.0203849	0.1942	0.0194	0.951685
No-choice	1	Endarachne	0.1758	0.41	0.2342	0.0210598	0.1958	0.02	0.949676
No-choice	1	Egregia sp.	0.1734	0.5054	0.332	0.0308948	0.2037	0.0303	0.980748
No-choice	1	Egregia sp.	0.1756	0.5117	0.3361	0.0312734	0.2065	0.0309	0.988061
No-choice	1	Egregia sp.	0.1723	0.4469	0.2746	0.0255946	0.1974	0.0251	0.980674
No-choice	1	Egregia sp.	0.1725	0.5196	0.3471	0.0322891	0.2036	0.0311	0.963174
No-choice	1	Egregia sp.	0.1758	0.4123	0.2365	0.0220766	0.197	0.0212	0.960293
No-choice	1	Egregia sp.	0.1738	0.4043	0.2305	0.0215226	0.1952	0.0214	0.994305
No-choice	1	Egregia sp.	0.1706	0.3739	0.2033	0.019011	0.1892	0.0186	0.97838
No-choice	1	Egregia sp.	0.1723	0.4106	0.2383	0.0222428	0.1939	0.0216	0.9711
No-choice	1	Egregia sp.	0.1747	0.4101	0.2354	0.021975	0.1963	0.0216	0.982934
No-choice	1	Egregia sp.	0.1739	0.3896	0.2157	0.020156	0.1941	0.0202	1.00218
No-choice	1	Sargassum	0.1681	0.4269	0.2588	0.0222066	0.1902	0.0221	0.995199
No-choice	1	Sargassum	0.1703	0.392	0.2217	0.0191684	0.1891	0.0188	0.980781
No-choice	1	Sargassum	0.174	0.4044	0.2304	0.0198809	0.1936	0.0196	0.985873
No-choice	1	Sargassum	0.1744	0.4792	0.3048	0.0259737	0.2001	0.0257	0.989464
No-choice	1	Sargassum	0.1719	0.389	0.2171	0.0187917	0.1903	0.0184	0.979157
No-choice	1	Sargassum	0.1732	0.3973	0.2241	0.0193649	0.1924	0.0192	0.991483
No-choice	1	Sargassum	0.1721	0.3985	0.2264	0.0195533	0.1913	0.0192	0.981932
No-choice	1	Sargassum	0.1684	0.4405	0.2721	0.0232958	0.1914	0.023	0.987303
No-choice	1	Sargassum	0.1738	0.4437	0.2699	0.0231156	0.1971	0.0233	1.00798
No-choice	1	Sargassum	0.1756	0.408	0.2324	0.0200446	0.1953	0.0197	0.982806
No-choice	1	Padina sp.	0.175	0.4106	0.2356	0.01863	0.1945	0.0195	1.04664
No-choice	1	Padina sp.	0.1728	0.4227	0.2499	0.01976	0.1935	0.0207	1.04774
No-choice	1	Padina sp.	0.1732	0.403	0.2298	0.01817	0.1922	0.019	1.04542
No-choice	1	Padina sp.	0.1721	0.4047	0.2326	0.01839	0.1913	0.0192	1.04377
No-choice	1	Padina sp.	0.173	0.4071	0.2341	0.01851	0.1923	0.0193	1.04251
No-choice	1	Padina sp.	0.1732	0.3996	0.2264	0.01791	0.1918	0.0186	1.03871
No-choice	1	Padina sp.	0.1734	0.4269	0.2535	0.02004	0.1943	0.0209	1.04291
No-choice	1	Padina sp.	0.1733	0.4109	0.2376	0.01879	0.1924	0.0191	1.01658
No-choice	1	Padina sp.	0.1755	0.4254	0.2499	0.01976	0.1961	0.0206	1.04268
No-choice	1	Padina sp.	0.1707	0.3465	0.1758	0.01392	0.1851	0.0144	1.03421
No-choice	1	Ulva sp.	0.1706	0.4059	0.2353	0.0224152	0.1918	0.0212	0.945787
No-choice	1	Ulva sp.	0.1702	0.4145	0.2443	0.0232536	0.1918	0.0216	0.928887
No-choice	1	Ulva sp.	0.1736	0.4303	0.2567	0.0244088	0.1967	0.0231	0.946379
No-choice	1	Ulva sp.	0.1716	0.3738	0.2022	0.0193316	0.1898	0.0182	0.941465
No-choice	1	Ulva sp.	0.1739	0.4195	0.2456	0.0233747	0.1962	0.0223	0.954021
No-choice	1	Ulva sp.	0.1738	0.4278	0.254	0.0241573	0.1969	0.0231	0.956233
No-choice	1	Ulva sp.	0.17	0.4387	0.2687	0.0255268	0.1947	0.0247	0.967612
No-choice	1	Ulva sp.	0.1735	0.4084	0.2349	0.0223779	0.1949	0.0214	0.9563
No-choice	1	Ulva sp.	0.1729	0.4224	0.2495	0.0237381	0.1952	0.0223	0.939419
No-choice	1	Ulva sp.	0.1715	0.4229	0.2514	0.0239151	0.1941	0.0226	0.945011
No-choice	1	Hormophysa	0.1733	0.4578	0.2845	0.0247433	0.198	0.0247	0.99825
No-choice	1	Hormophysa	0.1757	0.4105	0.2348	0.0204065	0.1958	0.0201	0.984981
No-choice	1	Hormophysa	0.1712	0.4819	0.3107	0.0270295	0.1978	0.0266	0.984109
No-choice	1	Hormophysa	0.1682	0.4018	0.2336	0.0203018	0.1882	0.02	0.985135
No-choice	1	Hormophysa	0.171	0.3867	0.2157	0.0187398	0.1893	0.0183	0.97653
No-choice	1	Hormophysa	0.1749	0.4603	0.2854	0.0248218	0.1994	0.0245	0.987034
No-choice	1	Hormophysa	0.1723	0.4397	0.2674	0.0232512	0.1954	0.0231	0.993499
No-choice	1	Hormophysa	0.168	0.4338	0.2658	0.0231116	0.1911	0.0231	0.9995
No-choice	1	Hormophysa	0.1743	0.393	0.2187	0.0190016	0.1933	0.019	0.999916
No-choice	1	Hormophysa	0.1688	0.4052	0.2364	0.0205461	0.1893	0.0205	0.997756
No-choice	1	Turbinaria sp.	0.1741	0.394	0.2199	0.018351	0.1927	0.0186	1.01357
No-choice	1	Turbinaria sp.	0.1736	0.4238	0.2502	0.0211145	0.1949	0.0213	1.00879
No-choice	1	Turbinaria sp.	0.1716	0.4048	0.2332	0.019564	0.1915	0.0199	1.01717
No-choice	1	Turbinaria sp.	0.1734	0.3755	0.2021	0.0167275	0.1905	0.0171	1.02227
No-choice	1	Turbinaria sp.	0.1724	0.4159	0.2435	0.0205034	0.1929	0.0205	0.999834
No-choice	1	Turbinaria sp.	0.1721	0.392	0.2199	0.018351	0.191	0.0189	1.02992
No-choice	1	Turbinaria sp.	0.1729	0.3937	0.2208	0.0184331	0.1917	0.0188	1.01991
No-choice	1	Turbinaria sp.	0.1677	0.4213	0.2536	0.0214246	0.189	0.0213	0.994186
No-choice	1	Turbinaria sp.	0.1737	0.3929	0.2192	0.0182871	0.1921	0.0184	1.00617
No-choice	1	Turbinaria sp.	0.1724	0.4003	0.2279	0.0190806	0.192	0.0196	1.02722
No-choice	2	Endarachne	0.1727	0.4149	0.2422	0.0210444	0.1927	0.02	0.950371
No-choice	2	Endarachne	0.1723	0.4206	0.2483	0.021591	0.1927	0.0204	0.944839
No-choice	2	Endarachne	0.1727	0.414	0.2413	0.0209638	0.1923	0.0196	0.934947
No-choice	2	Endarachne	0.1713	0.4149	0.2436	0.0211698	0.191	0.0197	0.930569
No-choice	2	Endarachne	0.1726	0.4319	0.2593	0.0225766	0.1941	0.0215	0.952314
No-choice	2	Endarachne	0.1735	0.408	0.2345	0.0203545	0.1931	0.0196	0.962933
No-choice	2	Endarachne	0.1723	0.4212	0.2489	0.0216447	0.1929	0.0206	0.951732
No-choice	2	Endarachne	0.1699	0.4415	0.2716	0.0236787	0.1924	0.0225	0.950221
No-choice	2	Endarachne	0.1746	0.4027	0.2281	0.019781	0.1936	0.019	0.960516
No-choice	2	Endarachne	0.1713	0.4081	0.2368	0.0205606	0.1912	0.0199	0.967873
No-choice	2	Egregia sp.	0.1722	0.4405	0.2683	0.0247818	0.1963	0.0241	0.972486
No-choice	2	Egregia sp.	0.1738	0.389	0.2152	0.0197271	0.1931	0.0193	0.978348
No-choice	2	Egregia sp.	0.1723	0.4708	0.2985	0.0276566	0.1994	0.0271	0.979873
No-choice	2	Egregia sp.	0.1748	0.4433	0.2685	0.0248009	0.1991	0.0243	0.979804
No-choice	2	Egregia sp.	0.1721	0.4127	0.2406	0.022145	0.1933	0.0212	0.957326
No-choice	2	Egregia sp.	0.1717	0.4012	0.2295	0.0210884	0.1921	0.0204	0.967357
No-choice	2	Egregia sp.	0.1738	0.3909	0.2171	0.019908	0.1931	0.0193	0.969459
No-choice	2	Egregia sp.	0.1703	0.4068	0.2365	0.0217547	0.1914	0.0211	0.969904
No-choice	2	Egregia sp.	0.1684	0.4051	0.2367	0.0217738	0.1899	0.0215	0.987427
No-choice	2	Egregia sp.	0.1709	0.4169	0.246	0.0226591	0.1935	0.0226	0.997394
No-choice	2	Sargassum	0.1682	0.3839	0.2157	0.0176226	0.1863	0.0181	1.02709
No-choice	2	Sargassum	0.1716	0.3808	0.2092	0.0170896	0.1889	0.0173	1.01231
No-choice	2	Sargassum	0.1728	0.4204	0.2476	0.0202384	0.1935	0.0207	1.02281
No-choice	2	Sargassum	0.1685	0.4607	0.2922	0.0238956	0.1931	0.0246	1.02948
No-choice	2	Sargassum	0.1737	0.4324	0.2587	0.0211486	0.1953	0.0216	1.02134
No-choice	2	Sargassum	0.1707	0.4131	0.2424	0.019812	0.1907	0.02	1.00949
No-choice	2	Sargassum	0.1728	0.3948	0.222	0.0181392	0.1914	0.0186	1.0254
No-choice	2	Sargassum	0.1733	0.4099	0.2366	0.0193364	0.193	0.0197	1.0188
No-choice	2	Sargassum	0.1684	0.3736	0.2052	0.0167616	0.1857	0.0173	1.03212
No-choice	2	Sargassum	0.1662	0.3751	0.2089	0.017065	0.184	0.0178	1.04307
No-choice	2	Padina sp.	0.1696	0.3921	0.2225	0.0185097	0.1893	0.0197	1.06431
No-choice	2	Padina sp.	0.1724	0.4015	0.2291	0.0190342	0.1925	0.0201	1.056
No-choice	2	Padina sp.	0.1744	0.4125	0.2381	0.0197493	0.1948	0.0204	1.03295
No-choice	2	Padina sp.	0.173	0.4071	0.2341	0.0194315	0.1934	0.0204	1.04984
No-choice	2	Padina sp.	0.1714	0.4093	0.2379	0.0197334	0.1917	0.0203	1.02871
No-choice	2	Padina sp.	0.1712	0.4103	0.2391	0.0198288	0.1915	0.0203	1.02376
No-choice	2	Padina sp.	0.1678	0.4066	0.2388	0.019805	0.188	0.0202	1.01995
No-choice	2	Padina sp.	0.1709	0.4039	0.233	0.0193441	0.191	0.0201	1.03908
No-choice	2	Padina sp.	0.172	0.3915	0.2195	0.0182713	0.1908	0.0188	1.02893
No-choice	2	Padina sp.	0.1681	0.3973	0.2292	0.0190421	0.1879	0.0198	1.0398
No-choice	2	Ulva sp.	0.1763	0.4524	0.2761	0.0270002	0.2012	0.0249	0.922215
No-choice	2	Ulva sp.	0.1717	0.3931	0.2214	0.0215516	0.192	0.0203	0.941925
No-choice	2	Ulva sp.	0.1722	0.3986	0.2264	0.0220497	0.1928	0.0206	0.934255
No-choice	2	Ulva sp.	0.1708	0.4004	0.2296	0.0223684	0.1915	0.0207	0.925412
No-choice	2	Ulva sp.	0.1696	0.3765	0.2069	0.0201073	0.1882	0.0186	0.925038
No-choice	2	Ulva sp.	0.1738	0.3708	0.197	0.0191212	0.1915	0.0177	0.925676
No-choice	2	Ulva sp.	0.1724	0.3787	0.2063	0.0200475	0.1912	0.0188	0.937772
No-choice	2	Ulva sp.	0.1718	0.4502	0.2784	0.0272293	0.1976	0.0258	0.947508
No-choice	2	Ulva sp.	0.1664	0.4255	0.2591	0.0253069	0.1901	0.0237	0.936505
No-choice	2	Ulva sp.	0.1665	0.404	0.2375	0.0231553	0.1886	0.0221	0.954425
No-choice	2	Hormophysa	0.1722	0.3725	0.2003	0.0169954	0.1889	0.0167	0.982619
No-choice	2	Hormophysa	0.1745	0.4152	0.2407	0.0205209	0.1845	0.01	0.487307
No-choice	2	Hormophysa	0.1672	0.3925	0.2253	0.0191771	0.1861	0.0189	0.985553
No-choice	2	Hormophysa	0.1667	0.3914	0.2247	0.0191247	0.1857	0.019	0.99348
No-choice	2	Hormophysa	0.1705	0.4113	0.2408	0.0205297	0.1912	0.0207	1.0083
No-choice	2	Hormophysa	0.1702	0.4562	0.286	0.0244741	0.1946	0.0244	0.996972
No-choice	2	Hormophysa	0.171	0.4145	0.2435	0.0207653	0.1921	0.0211	1.01612
No-choice	2	Hormophysa	0.1665	0.3925	0.226	0.0192381	0.1861	0.0196	1.01881
No-choice	2	Hormophysa	0.1707	0.3777	0.207	0.0175801	0.1887	0.018	1.02389
No-choice	2	Hormophysa	0.1685	0.4598	0.2913	0.0249366	0.1936	0.0251	1.00655
No-choice	2	Turbinaria sp.	0.1707	0.4035	0.2328	0.0191315	0.1903	0.0196	1.02449
No-choice	2	Turbinaria sp.	0.1715	0.3907	0.2192	0.017992	0.1896	0.0181	1.006
No-choice	2	Turbinaria sp.	0.1766	0.4387	0.2621	0.0215864	0.1984	0.0218	1.0099
No-choice	2	Turbinaria sp.	0.1734	0.4172	0.2438	0.0200531	0.1937	0.0203	1.01231
No-choice	2	Turbinaria sp.	0.1698	0.4099	0.2401	0.0197431	0.1898	0.02	1.01301
No-choice	2	Turbinaria sp.	0.1679	0.4475	0.2796	0.0230526	0.1913	0.0234	1.01507
No-choice	2	Turbinaria sp.	0.1708	0.4024	0.2316	0.0190309	0.1901	0.0193	1.01414
No-choice	2	Turbinaria sp.	0.1703	0.4065	0.2362	0.0194163	0.1901	0.0198	1.01976
No-choice	2	Turbinaria sp.	0.1704	0.3794	0.209	0.0171374	0.1881	0.0177	1.03283
No-choice	2	Turbinaria sp.	0.1714	0.3812	0.2098	0.0172044	0.1892	0.0178	1.03462
No-choice	3	Endarachne	0.1697	0.4137	0.244	0.0198349	0.1885	0.0188	0.947825
No-choice	3	Endarachne	0.1709	0.4119	0.241	0.0195258	0.1895	0.0186	0.952585
No-choice	3	Endarachne	0.1731	0.3949	0.2218	0.0175478	0.1902	0.0171	0.974479
No-choice	3	Endarachne	0.1694	0.4197	0.2503	0.0204839	0.1888	0.0194	0.947085
No-choice	3	Endarachne	0.1694	0.4041	0.2347	0.0188768	0.1876	0.0182	0.964147
No-choice	3	Endarachne	0.1704	0.3838	0.2134	0.0166825	0.1869	0.0165	0.989062
No-choice	3	Endarachne	0.1709	0.3965	0.2256	0.0179393	0.1884	0.0175	0.975511
No-choice	3	Endarachne	0.1727	0.4315	0.2588	0.0213596	0.1932	0.0205	0.959757
No-choice	3	Endarachne	0.1726	0.4306	0.258	0.0212772	0.193	0.0204	0.958775
No-choice	3	Endarachne	0.1706	0.4059	0.2353	0.0189386	0.1887	0.0181	0.95572
No-choice	3	Egregia sp.	0.1721	0.3926	0.2205	0.0198059	0.1916	0.0195	0.984555
No-choice	3	Egregia sp.	0.1688	0.4329	0.2641	0.0238982	0.1917	0.0229	0.958231
No-choice	3	Egregia sp.	0.1716	0.3805	0.2089	0.0187171	0.1902	0.0186	0.993743
No-choice	3	Egregia sp.	0.173	0.3855	0.2125	0.019055	0.1916	0.0186	0.976121
No-choice	3	Egregia sp.	0.1723	0.3671	0.1948	0.0173937	0.1891	0.0168	0.965868
No-choice	3	Egregia sp.	0.1718	0.3868	0.215	0.0192897	0.1911	0.0193	1.00054
No-choice	3	Egregia sp.	0.1711	0.4404	0.2693	0.0243863	0.1949	0.0238	0.975959
No-choice	3	Egregia sp.	0.1677	0.3742	0.2065	0.0184919	0.1862	0.0185	1.00044
No-choice	3	Egregia sp.	0.173	0.4286	0.2556	0.0231004	0.196	0.023	0.995654
No-choice	3	Egregia sp.	0.1722	0.4351	0.2629	0.0237856	0.1959	0.0237	0.996402
No-choice	3	Sargassum	0.1671	0.3954	0.2283	0.0179952	0.1852	0.0181	1.00583
No-choice	3	Sargassum	0.1714	0.3459	0.1745	0.0137256	0.1855	0.0141	1.02727
No-choice	3	Sargassum	0.1736	0.3771	0.2035	0.0160271	0.19	0.0164	1.02327
No-choice	3	Sargassum	0.1737	0.447	0.2733	0.0215663	0.1958	0.0221	1.02475
No-choice	3	Sargassum	0.1726	0.4149	0.2423	0.0191062	0.1922	0.0196	1.02585
No-choice	3	Sargassum	0.1726	0.3594	0.1868	0.0147018	0.1876	0.015	1.02029
No-choice	3	Sargassum	0.1714	0.3699	0.1985	0.0156303	0.1878	0.0164	1.04925
No-choice	3	Sargassum	0.1723	0.4053	0.233	0.0183681	0.1913	0.019	1.0344
No-choice	3	Sargassum	0.1743	0.4055	0.2312	0.0182253	0.193	0.0187	1.02605
No-choice	3	Sargassum	0.1706	0.4027	0.2321	0.0182967	0.1894	0.0188	1.02751
No-choice	3	Padina sp.	0.1708	0.4167	0.2459	0.0173735	0.1893	0.0185	1.06484
No-choice	3	Padina sp.	0.1723	0.3786	0.2063	0.0144786	0.1875	0.0152	1.04983
No-choice	3	Padina sp.	0.1685	0.3612	0.1927	0.0134844	0.1828	0.0143	1.06049
No-choice	3	Padina sp.	0.1718	0.4548	0.283	0.0200857	0.1932	0.0214	1.06543
No-choice	3	Padina sp.	0.1678	0.4091	0.2413	0.0170372	0.1855	0.0177	1.0389
No-choice	3	Padina sp.	0.1703	0.4123	0.242	0.0170884	0.1885	0.0182	1.06505
No-choice	3	Padina sp.	0.1698	0.4241	0.2543	0.0179876	0.1886	0.0188	1.04516
No-choice	3	Padina sp.	0.1722	0.4151	0.2429	0.0171542	0.1905	0.0183	1.06679
No-choice	3	Padina sp.	0.1701	0.3848	0.2147	0.0150927	0.1861	0.016	1.06012
No-choice	3	Padina sp.	0.1714	0.4165	0.2451	0.017315	0.1897	0.0183	1.05688
No-choice	3	Ulva sp.	0.172	0.4272	0.2552	0.023885	0.1946	0.0226	0.946201
No-choice	3	Ulva sp.	0.1718	0.4032	0.2314	0.0215474	0.1924	0.0206	0.956031
No-choice	3	Ulva sp.	0.1702	0.4204	0.2502	0.0233939	0.1929	0.0227	0.970339
No-choice	3	Ulva sp.	0.1734	0.4164	0.243	0.0226867	0.1951	0.0217	0.956506
No-choice	3	Ulva sp.	0.1685	0.3878	0.2193	0.020359	0.1881	0.0196	0.96272
No-choice	3	Ulva sp.	0.1714	0.3749	0.2035	0.0188072	0.1895	0.0181	0.962399
No-choice	3	Ulva sp.	0.1713	0.3901	0.2188	0.0203099	0.1911	0.0198	0.974895
No-choice	3	Ulva sp.	0.1706	0.4106	0.24	0.0223921	0.1926	0.022	0.98249
No-choice	3	Ulva sp.	0.1691	0.3943	0.2252	0.0209385	0.1894	0.0203	0.969507
No-choice	3	Ulva sp.	0.1712	0.3533	0.1821	0.0167053	0.1871	0.0159	0.951793
No-choice	3	Hormophysa	0.1718	0.4264	0.2546	0.0215371	0.1933	0.0215	0.998276
No-choice	3	Hormophysa	0.1698	0.4531	0.2833	0.0239737	0.1936	0.0238	0.992752
No-choice	3	Hormophysa	0.1715	0.3774	0.2059	0.0174025	0.1889	0.0174	0.999857
No-choice	3	Hormophysa	0.1738	0.4133	0.2395	0.0202551	0.1942	0.0204	1.00715
No-choice	3	Hormophysa	0.1721	0.4014	0.2293	0.0193892	0.1915	0.0194	1.00056
No-choice	3	Hormophysa	0.1709	0.4341	0.2632	0.0222673	0.1931	0.0222	0.996979
No-choice	3	Hormophysa	0.1689	0.3886	0.2197	0.0185741	0.1879	0.019	1.02293
No-choice	3	Hormophysa	0.1716	0.4496	0.278	0.0235238	0.1955	0.0239	1.01599
No-choice	3	Hormophysa	0.1694	0.3796	0.2102	0.0177676	0.1873	0.0179	1.00745
No-choice	3	Hormophysa	0.1716	0.3633	0.1917	0.0161969	0.1883	0.0167	1.03106
No-choice	3	Turbinaria sp.	0.1733	0.3698	0.1965	0.016388	0.1897	0.0164	1.00073
No-choice	3	Turbinaria sp.	0.1712	0.4014	0.2302	0.0192729	0.1907	0.0195	1.01178
No-choice	3	Turbinaria sp.	0.1709	0.4005	0.2296	0.0192215	0.1905	0.0196	1.01969
No-choice	3	Turbinaria sp.	0.1745	0.3898	0.2153	0.0179974	0.1928	0.0183	1.01682
No-choice	3	Turbinaria sp.	0.171	0.4298	0.2588	0.0217212	0.193	0.022	1.01284
No-choice	3	Turbinaria sp.	0.1719	0.412	0.2401	0.0201204	0.1927	0.0208	1.03378
No-choice	3	Turbinaria sp.	0.1715	0.4442	0.2727	0.0229111	0.1953	0.0238	1.0388
No-choice	3	Turbinaria sp.	0.1727	0.3602	0.1875	0.0156175	0.1888	0.0161	1.03089
No-choice	3	Turbinaria sp.	0.1716	0.4174	0.2458	0.0206083	0.193	0.0214	1.03842
No-choice	3	Turbinaria sp.	0.1712	0.4005	0.2293	0.0191958	0.1915	0.0203	1.05752
Choice	1	Endarachne	0.171	0.3938	0.2228	0.0197302	0.1895	0.0185	0.937651
Choice	1	Endarachne	0.1724	0.4015	0.2291	0.0204188	0.1912	0.0188	0.920718
Choice	1	Endarachne	0.1672	0.3846	0.2174	0.0191399	0.1852	0.018	0.940446
Choice	1	Endarachne	0.1717	0.3943	0.2226	0.0197083	0.1901	0.0184	0.933617
Choice	1	Endarachne	0.1728	0.3911	0.2183	0.0192382	0.1905	0.0177	0.920042
Choice	1	Endarachne	0.1717	0.3832	0.2115	0.0184949	0.189	0.0173	0.935392
Choice	1	Endarachne	0.1728	0.3946	0.2218	0.0196208	0.1912	0.0184	0.937778
Choice	1	Endarachne	0.1687	0.3797	0.211	0.0184403	0.1856	0.0169	0.916473
Choice	1	Endarachne	0.1722	0.3793	0.2071	0.0180139	0.189	0.0168	0.932612
Choice	1	Endarachne	0.1693	0.3624	0.1931	0.0164835	0.1849	0.0156	0.946399
Choice	1	Egregia sp.	0.171	0.354	0.183	0.0163492	0.1867	0.0157	0.96029
Choice	1	Egregia sp.	0.1725	0.354	0.1815	0.0162061	0.1881	0.0156	0.962601
Choice	1	Egregia sp.	0.1677	0.3589	0.1912	0.0171317	0.184	0.0163	0.951453
Choice	1	Egregia sp.	0.1701	0.3654	0.1953	0.0175229	0.1871	0.017	0.970158
Choice	1	Egregia sp.	0.1675	0.3598	0.1923	0.0172367	0.1843	0.0168	0.974667
Choice	1	Egregia sp.	0.1689	0.355	0.1861	0.016645	0.1851	0.0162	0.973263
Choice	1	Egregia sp.	0.1715	0.3611	0.1896	0.016979	0.1876	0.0161	0.94823
Choice	1	Egregia sp.	0.1723	0.3736	0.2013	0.0180954	0.19	0.0177	0.978147
Choice	1	Egregia sp.	0.1712	0.3646	0.1934	0.0173416	0.1884	0.0172	0.991834
Choice	1	Egregia sp.	0.1683	0.3425	0.1742	0.0155095	0.1829	0.0146	0.941358
Choice	1	Sargassum	0.1708	0.3807	0.2099	0.0175994	0.188	0.0172	0.977303
Choice	1	Sargassum	0.1714	0.3841	0.2127	0.0178374	0.1884	0.017	0.953053
Choice	1	Sargassum	0.1717	0.3834	0.2117	0.0177524	0.1885	0.0168	0.946349
Choice	1	Sargassum	0.1697	0.371	0.2013	0.0168685	0.1859	0.0162	0.960368
Choice	1	Sargassum	0.1735	0.3769	0.2034	0.017047	0.1898	0.0163	0.95618
Choice	1	Sargassum	0.17	0.3705	0.2005	0.0168005	0.1861	0.0161	0.958303
Choice	1	Sargassum	0.1713	0.3667	0.1954	0.0163671	0.1872	0.0159	0.971462
Choice	1	Sargassum	0.1732	0.3824	0.2092	0.01754	0.19	0.0168	0.957813
Choice	1	Sargassum	0.1702	0.361	0.1908	0.0159761	0.1856	0.0154	0.963938
Choice	1	Sargassum	0.1716	0.3636	0.192	0.0160781	0.1869	0.0153	0.951604
Choice	1	Padina sp.	0.1724	0.4177	0.2453	0.020231	0.1925	0.0201	0.993506
Choice	1	Padina sp.	0.169	0.3784	0.2094	0.016211	0.1861	0.0171	1.05485
Choice	1	Padina sp.	0.1708	0.412	0.2412	0.019772	0.1903	0.0195	0.986232
Choice	1	Padina sp.	0.168	0.4082	0.2402	0.01966	0.1874	0.0194	0.986763
Choice	1	Padina sp.	0.1705	0.4114	0.2409	0.019739	0.1897	0.0192	0.972712
Choice	1	Padina sp.	0.171	0.4027	0.2317	0.018708	0.1896	0.0186	0.99421
Choice	1	Padina sp.	0.1727	0.3973	0.2246	0.017913	0.1909	0.0182	1.01601
Choice	1	Padina sp.	0.1744	0.4126	0.2382	0.019436	0.1933	0.0189	0.972409
Choice	1	Padina sp.	0.1703	0.382	0.2117	0.016468	0.1874	0.0171	1.03835
Choice	1	Padina sp.	0.172	0.3743	0.2023	0.015416	0.1882	0.0162	1.05087
Choice	1	Ulva sp.	0.1694	0.4068	0.2374	0.0223425	0.1905	0.0211	0.944388
Choice	1	Ulva sp.	0.1732	0.4077	0.2345	0.0220718	0.1938	0.0206	0.933319
Choice	1	Ulva sp.	0.1756	0.413	0.2374	0.0223425	0.1966	0.021	0.939912
Choice	1	Ulva sp.	0.1756	0.4178	0.2422	0.0227907	0.1967	0.0211	0.925818
Choice	1	Ulva sp.	0.1691	0.4019	0.2328	0.0219131	0.1896	0.0205	0.935515
Choice	1	Ulva sp.	0.1718	0.4259	0.2541	0.0239017	0.1937	0.0219	0.916254
Choice	1	Ulva sp.	0.1729	0.4212	0.2483	0.0233602	0.195	0.0221	0.946055
Choice	1	Ulva sp.	0.1718	0.411	0.2392	0.0225106	0.1927	0.0209	0.928453
Choice	1	Ulva sp.	0.1682	0.3989	0.2307	0.021717	0.188	0.0198	0.911728
Choice	1	Ulva sp.	0.1725	0.3792	0.2067	0.0194763	0.1904	0.0179	0.919065
Choice	1	Hormophysa	0.1728	0.3442	0.1714	0.0147247	0.1869	0.0141	0.957572
Choice	1	Hormophysa	0.1725	0.3747	0.2022	0.0174921	0.1889	0.0164	0.937568
Choice	1	Hormophysa	0.175	0.3636	0.1886	0.0162701	0.1905	0.0155	0.952666
Choice	1	Hormophysa	0.1737	0.3545	0.1808	0.0155693	0.1887	0.015	0.963433
Choice	1	Hormophysa	0.1688	0.3571	0.1883	0.0162432	0.1846	0.0158	0.972716
Choice	1	Hormophysa	0.1731	0.3697	0.1966	0.0169889	0.1894	0.0163	0.959449
Choice	1	Hormophysa	0.1666	0.3536	0.187	0.0161264	0.1823	0.0157	0.97356
Choice	1	Hormophysa	0.1722	0.4063	0.2341	0.0203582	0.1916	0.0194	0.952932
Choice	1	Hormophysa	0.174	0.4292	0.2552	0.022254	0.1954	0.0214	0.961624
Choice	1	Hormophysa	0.1744	0.3557	0.1813	0.0156142	0.1897	0.0153	0.979875
Choice	2	Endarachne	0.1719	0.3553	0.1834	0.0158482	0.1874	0.0155	0.978027
Choice	2	Endarachne	0.1712	0.3497	0.1785	0.0154227	0.1862	0.015	0.972595
Choice	2	Endarachne	0.1683	0.4012	0.2329	0.0201473	0.1881	0.0198	0.982762
Choice	2	Endarachne	0.1704	0.3455	0.1751	0.0151274	0.1853	0.0149	0.984969
Choice	2	Endarachne	0.1703	0.4094	0.2391	0.0206858	0.1901	0.0198	0.95718
Choice	2	Endarachne	0.1719	0.3984	0.2265	0.0195915	0.1909	0.019	0.96981
Choice	2	Endarachne	0.1728	0.4019	0.2291	0.0198173	0.1924	0.0196	0.989036
Choice	2	Endarachne	0.1694	0.4015	0.2321	0.0200778	0.1889	0.0195	0.971221
Choice	2	Endarachne	0.1727	0.3911	0.2184	0.018888	0.1908	0.0181	0.958281
Choice	2	Endarachne	0.1683	0.367	0.1987	0.017177	0.1851	0.0168	0.97805
Choice	2	Endarachne	0.1727	0.395	0.2223	0.0192267	0.191	0.0183	0.951802
Choice	2	Endarachne	0.1697	0.3682	0.1985	0.0171597	0.1863	0.0166	0.967385
Choice	2	Egregia sp.	0.1719	0.4083	0.2364	0.0209695	0.1931	0.0212	1.01099
Choice	2	Egregia sp.	0.1686	0.3944	0.2258	0.020063	0.1889	0.0203	1.01181
Choice	2	Egregia sp.	0.1731	0.4023	0.2292	0.0203538	0.1938	0.0207	1.01701
Choice	2	Egregia sp.	0.1696	0.3963	0.2267	0.0201399	0.19	0.0204	1.01291
Choice	2	Egregia sp.	0.1709	0.3975	0.2266	0.0201314	0.1913	0.0204	1.01334
Choice	2	Egregia sp.	0.1699	0.408	0.2381	0.0211149	0.1914	0.0215	1.01824
Choice	2	Egregia sp.	0.1756	0.4089	0.2333	0.0207044	0.1966	0.021	1.01428
Choice	2	Egregia sp.	0.1701	0.3992	0.2291	0.0203452	0.1904	0.0203	0.997778
Choice	2	Egregia sp.	0.167	0.3836	0.2166	0.0192761	0.1866	0.0196	1.0168
Choice	2	Egregia sp.	0.1714	0.4073	0.2359	0.0209268	0.1927	0.0213	1.01783
Choice	2	Egregia sp.	0.1728	0.396	0.2232	0.0198406	0.1931	0.0203	1.02315
Choice	2	Egregia sp.	0.1682	0.3783	0.2101	0.0187202	0.1871	0.0189	1.0096
Choice	2	Sargassum	0.1725	0.3876	0.2151	0.0179297	0.1902	0.0177	0.987187
Choice	2	Sargassum	0.173	0.3984	0.2254	0.018714	0.1918	0.0188	1.00459
Choice	2	Sargassum	0.1712	0.4274	0.2562	0.0210593	0.1922	0.021	0.997186
Choice	2	Sargassum	0.1716	0.3958	0.2242	0.0186227	0.1904	0.0188	1.00952
Choice	2	Sargassum	0.1697	0.3879	0.2182	0.0181658	0.1878	0.0181	0.996379
Choice	2	Sargassum	0.1729	0.4198	0.2469	0.0203511	0.1936	0.0207	1.01714
Choice	2	Sargassum	0.1709	0.3886	0.2177	0.0181277	0.1888	0.0179	0.987438
Choice	2	Sargassum	0.1734	0.3761	0.2027	0.0169855	0.1901	0.0167	0.983189
Choice	2	Sargassum	0.1736	0.4095	0.2359	0.0195135	0.1933	0.0197	1.00956
Choice	2	Sargassum	0.1694	0.3854	0.216	0.0179983	0.187	0.0176	0.977872
Choice	2	Sargassum	0.1734	0.3724	0.199	0.0167038	0.19	0.0166	0.993785
Choice	2	Sargassum	0.1733	0.3357	0.1624	0.0139169	0.1869	0.0136	0.977227
Choice	2	Padina sp.	0.1722	0.3455	0.1733	0.0137574	0.1865	0.0143	1.03944
Choice	2	Padina sp.	0.1702	0.3566	0.1864	0.0148398	0.186	0.0158	1.0647
Choice	2	Padina sp.	0.1686	0.3571	0.1885	0.0150133	0.1842	0.0156	1.03908
Choice	2	Padina sp.	0.1703	0.3606	0.1903	0.015162	0.186	0.0157	1.03548
Choice	2	Padina sp.	0.1733	0.3766	0.2033	0.0162362	0.1902	0.0169	1.04089
Choice	2	Padina sp.	0.1752	0.4266	0.2514	0.0202104	0.1963	0.0211	1.04402
Choice	2	Padina sp.	0.169	0.3518	0.1828	0.0145424	0.1843	0.0153	1.0521
Choice	2	Padina sp.	0.1732	0.4058	0.2326	0.0186571	0.1929	0.0197	1.0559
Choice	2	Padina sp.	0.1716	0.4104	0.2388	0.0191693	0.1917	0.0201	1.04855
Choice	2	Padina sp.	0.1727	0.4138	0.2411	0.0193594	0.1924	0.0197	1.0176
Choice	2	Padina sp.	0.1711	0.3541	0.183	0.0145589	0.1862	0.0151	1.03717
Choice	2	Padina sp.	0.1724	0.3917	0.2193	0.0175582	0.1905	0.0181	1.03086
Choice	2	Ulva sp.	0.173	0.3928	0.2198	0.0203473	0.193	0.02	0.98293
Choice	2	Ulva sp.	0.1734	0.3756	0.2022	0.0186091	0.1916	0.0182	0.978017
Choice	2	Ulva sp.	0.1685	0.3768	0.2083	0.0192115	0.1873	0.0188	0.978578
Choice	2	Ulva sp.	0.1672	0.3846	0.2174	0.0201103	0.187	0.0198	0.98457
Choice	2	Ulva sp.	0.1738	0.3796	0.2058	0.0189646	0.1924	0.0186	0.980773
Choice	2	Ulva sp.	0.1694	0.3758	0.2064	0.0190239	0.1882	0.0188	0.988231
Choice	2	Ulva sp.	0.1752	0.376	0.2008	0.0184708	0.1933	0.0181	0.979924
Choice	2	Ulva sp.	0.1693	0.3752	0.2059	0.0189745	0.1877	0.0184	0.969722
Choice	2	Ulva sp.	0.1709	0.3866	0.2157	0.0199424	0.1907	0.0198	0.99286
Choice	2	Ulva sp.	0.1721	0.379	0.2069	0.0190733	0.1909	0.0188	0.985673
Choice	2	Ulva sp.	0.1685	0.3732	0.2047	0.018856	0.1873	0.0188	0.997031
Choice	2	Ulva sp.	0.1682	0.3567	0.1885	0.017256	0.1853	0.0171	0.990959
Choice	2	Hormophysa	0.1715	0.4061	0.2346	0.0199555	0.1917	0.0202	1.01225
Choice	2	Hormophysa	0.1738	0.3747	0.2009	0.0170406	0.1907	0.0169	0.991747
Choice	2	Hormophysa	0.1728	0.3726	0.1998	0.0169455	0.1899	0.0171	1.00912
Choice	2	Hormophysa	0.1744	0.3889	0.2145	0.018217	0.1928	0.0184	1.01005
Choice	2	Hormophysa	0.1725	0.4058	0.2333	0.0198431	0.1922	0.0197	0.992791
Choice	2	Hormophysa	0.1712	0.4148	0.2436	0.0207339	0.1924	0.0212	1.02248
Choice	2	Hormophysa	0.1723	0.4223	0.25	0.0212875	0.1936	0.0213	1.00059
Choice	2	Hormophysa	0.1708	0.4002	0.2294	0.0195057	0.1904	0.0196	1.00483
Choice	2	Hormophysa	0.1689	0.4019	0.233	0.0198171	0.189	0.0201	1.01428
Choice	2	Hormophysa	0.1702	0.4198	0.2496	0.0212529	0.1918	0.0216	1.01633
Choice	2	Hormophysa	0.1747	0.4315	0.2568	0.0218757	0.1966	0.0219	1.00111
Choice	2	Hormophysa	0.1703	0.4262	0.2559	0.0217978	0.1923	0.022	1.00928

## Sheet: Dry mass
Assay	Trial	Diet	Lid	Lid+Food (initial wet mass)	Food (initial wet mass)	Lid+Food (final dry mass)	Food (final dry mass)
No-choice	1	Endarachne	0.1724	0.3779	0.2055	0.1911	0.0187
No-choice	1	Endarachne	0.1773	0.4	0.2227	0.1972	0.0199		*For each trial and assay, a linear regression between wet and dry mass for each algal diet was performed to estimate the initial dry mass in herbivory and control cups.
No-choice	1	Endarachne	0.171	0.4091	0.2381	0.1924	0.0214
No-choice	1	Endarachne	0.1721	0.4121	0.24	0.1939	0.0218
No-choice	1	Endarachne	0.1707	0.4189	0.2482	0.1929	0.0222
No-choice	1	Endarachne	0.1723	0.3898	0.2175	0.1918	0.0195
No-choice	1	Endarachne	0.1751	0.3946	0.2195	0.1946	0.0195
No-choice	1	Endarachne	0.1722	0.3794	0.2072	0.1909	0.0187
No-choice	1	Endarachne	0.1714	0.3746	0.2032	0.1895	0.0181
No-choice	1	Endarachne	0.1711	0.4268	0.2557	0.1942	0.0231
No-choice	1	Egregia sp.	0.1706	0.408	0.2374	0.1927	0.0221
No-choice	1	Egregia sp.	0.1734	0.3972	0.2238	0.1942	0.0208
No-choice	1	Egregia sp.	0.1706	0.4126	0.242	0.1932	0.0226
No-choice	1	Egregia sp.	0.1718	0.4079	0.2361	0.1937	0.0219
No-choice	1	Egregia sp.	0.1709	0.4266	0.2557	0.1947	0.0238
No-choice	1	Egregia sp.	0.1723	0.4184	0.2461	0.1953	0.023
No-choice	1	Egregia sp.	0.1691	0.411	0.2419	0.1918	0.0227
No-choice	1	Egregia sp.	0.1732	0.4116	0.2384	0.1956	0.0224
No-choice	1	Egregia sp.	0.171	0.4449	0.2739	0.1965	0.0255
No-choice	1	Egregia sp.	0.1746	0.3999	0.2253	0.1957	0.0211
No-choice	1	Sargassum	0.1716	0.4146	0.243	0.1928	0.0212
No-choice	1	Sargassum	0.1738	0.4042	0.2304	0.1938	0.02
No-choice	1	Sargassum	0.1727	0.3806	0.2079	0.1908	0.0181
No-choice	1	Sargassum	0.1729	0.4308	0.2579	0.1947	0.0218
No-choice	1	Sargassum	0.173	0.4096	0.2366	0.1934	0.0204
No-choice	1	Sargassum	0.1733	0.3699	0.1966	0.1902	0.0169
No-choice	1	Sargassum	0.1728	0.3939	0.2211	0.1918	0.019
No-choice	1	Sargassum	0.1717	0.3907	0.219	0.1907	0.019
No-choice	1	Sargassum	0.1732	0.3804	0.2072	0.1912	0.018
No-choice	1	Sargassum	0.1728	0.3996	0.2268	0.1925	0.0197
No-choice	1	Padina sp.	0.1725	0.4168	0.2443	0.1921	0.0196
No-choice	1	Padina sp.	0.1734	0.4029	0.2295	0.1917	0.0183
No-choice	1	Padina sp.	0.1727	0.3713	0.1986	0.1883	0.0156
No-choice	1	Padina sp.	0.1727	0.4283	0.2556	0.1928	0.0201
No-choice	1	Padina sp.	0.1719	0.3847	0.2128	0.1887	0.0168
No-choice	1	Padina sp.	0.1692	0.4286	0.2594	0.1896	0.0204
No-choice	1	Padina sp.	0.1744	0.4255	0.2511	0.1939	0.0195
No-choice	1	Padina sp.	0.1713	0.4168	0.2455	0.1908	0.0195
No-choice	1	Padina sp.	0.1714	0.4288	0.2574	0.1919	0.0205
No-choice	1	Padina sp.	0.1723	0.3891	0.2168	0.1895	0.0172
No-choice	1	Ulva sp.	0.173	0.3825	0.2095	0.1931	0.0201
No-choice	1	Ulva sp.	0.1727	0.4306	0.2579	0.197	0.0243
No-choice	1	Ulva sp.	0.1712	0.4254	0.2542	0.1955	0.0243
No-choice	1	Ulva sp.	0.1734	0.4057	0.2323	0.1954	0.022
No-choice	1	Ulva sp.	0.1712	0.3733	0.2021	0.1905	0.0193
No-choice	1	Ulva sp.	0.1722	0.4333	0.2611	0.1971	0.0249
No-choice	1	Ulva sp.	0.1668	0.3978	0.231	0.1886	0.0218
No-choice	1	Ulva sp.	0.1676	0.4116	0.244	0.191	0.0234
No-choice	1	Ulva sp.	0.1721	0.4241	0.252	0.1961	0.024
No-choice	1	Ulva sp.	0.1731	0.3954	0.2223	0.1944	0.0213
No-choice	1	Hormophysa	0.1725	0.3832	0.2107	0.1911	0.0186
No-choice	1	Hormophysa	0.1735	0.4334	0.2599	0.1961	0.0226
No-choice	1	Hormophysa	0.1743	0.3751	0.2008	0.1916	0.0173
No-choice	1	Hormophysa	0.1719	0.3546	0.1827	0.1878	0.0159
No-choice	1	Hormophysa	0.168	0.3736	0.2056	0.1858	0.0178
No-choice	1	Hormophysa	0.1723	0.3749	0.2026	0.1899	0.0176
No-choice	1	Hormophysa	0.1731	0.413	0.2399	0.1938	0.0207
No-choice	1	Hormophysa	0.1727	0.3653	0.1926	0.1893	0.0166
No-choice	1	Hormophysa	0.1714	0.4135	0.2421	0.1923	0.0209
No-choice	1	Hormophysa	0.1709	0.4037	0.2328	0.1914	0.0205
No-choice	1	Turbinaria sp.	0.1693	0.4202	0.2509	0.1905	0.0212
No-choice	1	Turbinaria sp.	0.1724	0.3936	0.2212	0.1909	0.0185
No-choice	1	Turbinaria sp.	0.1725	0.3798	0.2073	0.1899	0.0174
No-choice	1	Turbinaria sp.	0.1744	0.4062	0.2318	0.1936	0.0192
No-choice	1	Turbinaria sp.	0.1714	0.3931	0.2217	0.1897	0.0183
No-choice	1	Turbinaria sp.	0.1716	0.3813	0.2097	0.1892	0.0176
No-choice	1	Turbinaria sp.	0.1738	0.398	0.2242	0.1924	0.0186
No-choice	1	Turbinaria sp.	0.1729	0.4215	0.2486	0.1938	0.0209
No-choice	1	Turbinaria sp.	0.1713	0.4133	0.242	0.1917	0.0204
No-choice	1	Turbinaria sp.	0.1688	0.432	0.2632	0.1913	0.0225
No-choice	2	Endarachne	0.1714	0.3911	0.2197	0.1905	0.0191
No-choice	2	Endarachne	0.1729	0.417	0.2441	0.1943	0.0214
No-choice	2	Endarachne	0.1722	0.421	0.2488	0.1935	0.0213
No-choice	2	Endarachne	0.1724	0.3939	0.2215	0.1915	0.0191
No-choice	2	Endarachne	0.1733	0.4083	0.235	0.1936	0.0203
No-choice	2	Endarachne	0.1677	0.4155	0.2478	0.189	0.0213
No-choice	2	Endarachne	0.1731	0.4019	0.2288	0.1928	0.0197
No-choice	2	Endarachne	0.1731	0.4012	0.2281	0.1932	0.0201
No-choice	2	Endarachne	0.1734	0.3949	0.2215	0.1925	0.0191
No-choice	2	Endarachne	0.1711	0.4203	0.2492	0.1932	0.0221
No-choice	2	Egregia sp.	0.1685	0.4253	0.2568	0.1923	0.0238
No-choice	2	Egregia sp.	0.1686	0.3736	0.205	0.1874	0.0188
No-choice	2	Egregia sp.	0.1753	0.3872	0.2119	0.1947	0.0194
No-choice	2	Egregia sp.	0.1721	0.47	0.2979	0.1997	0.0276
No-choice	2	Egregia sp.	0.1732	0.4785	0.3053	0.2017	0.0285
No-choice	2	Egregia sp.	0.1734	0.4068	0.2334	0.1949	0.0215
No-choice	2	Egregia sp.	0.1731	0.4635	0.2904	0.1999	0.0268
No-choice	2	Egregia sp.	0.1737	0.4214	0.2477	0.1964	0.0227
No-choice	2	Egregia sp.	0.1748	0.4742	0.2994	0.2024	0.0276
No-choice	2	Egregia sp.	0.1763	0.4031	0.2268	0.1971	0.0208
No-choice	2	Sargassum	0.1727	0.3954	0.2227	0.1909	0.0182
No-choice	2	Sargassum	0.1715	0.3793	0.2078	0.1886	0.0171
No-choice	2	Sargassum	0.1716	0.3693	0.1977	0.1875	0.0159
No-choice	2	Sargassum	0.1723	0.4289	0.2566	0.193	0.0207
No-choice	2	Sargassum	0.1726	0.3896	0.217	0.1903	0.0177
No-choice	2	Sargassum	0.1764	0.4287	0.2523	0.1968	0.0204
No-choice	2	Sargassum	0.1721	0.4038	0.2317	0.191	0.0189
No-choice	2	Sargassum	0.173	0.4083	0.2353	0.1923	0.0193
No-choice	2	Sargassum	0.1716	0.4162	0.2446	0.1917	0.0201
No-choice	2	Sargassum	0.1717	0.4115	0.2398	0.1918	0.0201
No-choice	2	Padina sp.	0.1713	0.3337	0.1624	0.1848	0.0135
No-choice	2	Padina sp.	0.1725	0.3966	0.2241	0.192	0.0195
No-choice	2	Padina sp.	0.1731	0.4091	0.236	0.1936	0.0205
No-choice	2	Padina sp.	0.1673	0.3884	0.2211	0.1863	0.019
No-choice	2	Padina sp.	0.1692	0.392	0.2228	0.1882	0.019
No-choice	2	Padina sp.	0.1745	0.3964	0.2219	0.1929	0.0184
No-choice	2	Padina sp.	0.1695	0.3848	0.2153	0.187	0.0175
No-choice	2	Padina sp.	0.1717	0.4202	0.2485	0.191	0.0193
No-choice	2	Padina sp.	0.171	0.3901	0.2191	0.1884	0.0174
No-choice	2	Ulva sp.	0.1729	0.3985	0.2256	0.1949	0.022
No-choice	2	Ulva sp.	0.17	0.3885	0.2185	0.1911	0.0211
No-choice	2	Ulva sp.	0.1741	0.3762	0.2021	0.1938	0.0197
No-choice	2	Ulva sp.	0.1713	0.4386	0.2673	0.1974	0.0261
No-choice	2	Ulva sp.	0.1689	0.4008	0.2319	0.1915	0.0226
No-choice	2	Ulva sp.	0.1691	0.3853	0.2162	0.1901	0.021
No-choice	2	Ulva sp.	0.1708	0.4427	0.2719	0.1974	0.0266
No-choice	2	Ulva sp.	0.1709	0.4471	0.2762	0.1979	0.027
No-choice	2	Ulva sp.	0.1753	0.4443	0.269	0.2016	0.0263
No-choice	2	Ulva sp.	0.1723	0.4032	0.2309	0.1949	0.0226
No-choice	2	Hormophysa	0.1703	0.404	0.2337	0.1904	0.0201
No-choice	2	Hormophysa	0.1718	0.4319	0.2601	0.1941	0.0223
No-choice	2	Hormophysa	0.1749	0.39	0.2151	0.193	0.0181
No-choice	2	Hormophysa	0.1698	0.3793	0.2095	0.1877	0.0179
No-choice	2	Hormophysa	0.1726	0.3781	0.2055	0.19	0.0174
No-choice	2	Hormophysa	0.174	0.3878	0.2138	0.1923	0.0183
No-choice	2	Hormophysa	0.1691	0.3964	0.2273	0.1883	0.0192
No-choice	2	Hormophysa	0.1732	0.3846	0.2114	0.1912	0.018
No-choice	2	Hormophysa	0.1704	0.4077	0.2373	0.1906	0.0202
No-choice	2	Hormophysa	0.1706	0.4217	0.2511	0.1919	0.0213
No-choice	2	Turbinaria sp.	0.1709	0.3816	0.2107	0.1882	0.0173
No-choice	2	Turbinaria sp.	0.1696	0.421	0.2514	0.19	0.0204
No-choice	2	Turbinaria sp.	0.1745	0.3933	0.2188	0.1922	0.0177
No-choice	2	Turbinaria sp.	0.1742	0.4218	0.2476	0.1949	0.0207
No-choice	2	Turbinaria sp.	0.1713	0.3942	0.2229	0.1895	0.0182
No-choice	2	Turbinaria sp.	0.1696	0.4316	0.262	0.1911	0.0215
No-choice	2	Turbinaria sp.	0.1689	0.3895	0.2206	0.1871	0.0182
No-choice	2	Turbinaria sp.	0.1697	0.4254	0.2557	0.1908	0.0211
No-choice	2	Turbinaria sp.	0.1705	0.4006	0.2301	0.1896	0.0191
No-choice	2	Turbinaria sp.	0.1695	0.3823	0.2128	0.187	0.0175
No-choice	3	Endarachne	0.1706	0.393	0.2224	0.188	0.0174
No-choice	3	Endarachne	0.1708	0.3892	0.2184	0.1881	0.0173
No-choice	3	Endarachne	0.1684	0.3924	0.224	0.1859	0.0175
No-choice	3	Endarachne	0.1703	0.3987	0.2284	0.1885	0.0182
No-choice	3	Endarachne	0.1704	0.3917	0.2213	0.1882	0.0178
No-choice	3	Endarachne	0.1685	0.3946	0.2261	0.1865	0.018
No-choice	3	Endarachne	0.1731	0.408	0.2349	0.1917	0.0186
No-choice	3	Endarachne	0.1725	0.3988	0.2263	0.1907	0.0182
No-choice	3	Endarachne	0.1726	0.4058	0.2332	0.1914	0.0188
No-choice	3	Endarachne	0.17	0.4192	0.2492	0.1905	0.0205
No-choice	3	Egregia sp.	0.1729	0.4447	0.2718	0.1973	0.0244
No-choice	3	Egregia sp.	0.1679	0.3807	0.2128	0.1869	0.019
No-choice	3	Egregia sp.	0.1654	0.3831	0.2177	0.185	0.0196
No-choice	3	Egregia sp.	0.1662	0.3885	0.2223	0.1862	0.02
No-choice	3	Egregia sp.	0.1694	0.3887	0.2193	0.1891	0.0197
No-choice	3	Egregia sp.	0.1707	0.4447	0.274	0.1955	0.0248
No-choice	3	Egregia sp.	0.1715	0.3766	0.2051	0.1899	0.0184
No-choice	3	Egregia sp.	0.1702	0.4376	0.2674	0.1944	0.0242
No-choice	3	Egregia sp.	0.1712	0.4606	0.2894	0.1975	0.0263
No-choice	3	Egregia sp.	0.1722	0.4546	0.2824	0.198	0.0258
No-choice	3	Sargassum	0.1732	0.4061	0.2329	0.1913	0.0181
No-choice	3	Sargassum	0.1723	0.4424	0.2701	0.1936	0.0213
No-choice	3	Sargassum	0.17	0.4322	0.2622	0.1905	0.0205
No-choice	3	Sargassum	0.1719	0.362	0.1901	0.1869	0.015
No-choice	3	Sargassum	0.1734	0.4263	0.2529	0.1933	0.0199
No-choice	3	Sargassum	0.1708	0.4431	0.2723	0.1924	0.0216
No-choice	3	Sargassum	0.1683	0.356	0.1877	0.183	0.0147
No-choice	3	Sargassum	0.173	0.4008	0.2278	0.1911	0.0181
No-choice	3	Sargassum	0.1734	0.4514	0.278	0.1954	0.022
No-choice	3	Sargassum	0.1703	0.3971	0.2268	0.1884	0.0181
No-choice	3	Padina sp.	0.1697	0.4213	0.2516	0.1871	0.0174
No-choice	3	Padina sp.	0.1726	0.4232	0.2506	0.1897	0.0171
No-choice	3	Padina sp.	0.173	0.3731	0.2001	0.1869	0.0139
No-choice	3	Padina sp.	0.17	0.3774	0.2074	0.1844	0.0144
No-choice	3	Padina sp.	0.1684	0.4316	0.2632	0.1867	0.0183
No-choice	3	Padina sp.	0.171	0.4252	0.2542	0.189	0.018
No-choice	3	Padina sp.	0.1677	0.4457	0.278	0.1876	0.0199
No-choice	3	Padina sp.	0.1726	0.4453	0.2727	0.1924	0.0198
No-choice	3	Padina sp.	0.1734	0.4327	0.2593	0.1922	0.0188
No-choice	3	Padina sp.	0.1683	0.3651	0.1968	0.1826	0.0143
No-choice	3	Ulva sp.	0.1733	0.3998	0.2265	0.1943	0.021
No-choice	3	Ulva sp.	0.1687	0.4059	0.2372	0.1907	0.022
No-choice	3	Ulva sp.	0.1744	0.4122	0.2378	0.1965	0.0221
No-choice	3	Ulva sp.	0.172	0.4116	0.2396	0.1941	0.0221
No-choice	3	Ulva sp.	0.1726	0.4147	0.2421	0.1954	0.0228
No-choice	3	Ulva sp.	0.1759	0.4282	0.2523	0.1995	0.0236
No-choice	3	Ulva sp.	0.1719	0.4181	0.2462	0.1948	0.0229
No-choice	3	Ulva sp.	0.1681	0.4194	0.2513	0.1916	0.0235
No-choice	3	Ulva sp.	0.1672	0.4275	0.2603	0.1917	0.0245
No-choice	3	Ulva sp.	0.1722	0.4001	0.2279	0.1937	0.0215
No-choice	3	Hormophysa	0.172	0.4074	0.2354	0.1918	0.0198
No-choice	3	Hormophysa	0.1739	0.4225	0.2486	0.1949	0.021
No-choice	3	Hormophysa	0.1727	0.4242	0.2515	0.194	0.0213
No-choice	3	Hormophysa	0.1738	0.4166	0.2428	0.1944	0.0206
No-choice	3	Hormophysa	0.1706	0.4063	0.2357	0.1905	0.0199
No-choice	3	Hormophysa	0.1675	0.4017	0.2342	0.1871	0.0196
No-choice	3	Hormophysa	0.1691	0.4434	0.2743	0.1923	0.0232
No-choice	3	Hormophysa	0.1684	0.4259	0.2575	0.1902	0.0218
No-choice	3	Hormophysa	0.171	0.4177	0.2467	0.1919	0.0209
No-choice	3	Hormophysa	0.1723	0.4035	0.2312	0.1921	0.0198
No-choice	3	Turbinaria sp.	0.1715	0.4008	0.2293	0.1907	0.0192
No-choice	3	Turbinaria sp.	0.1707	0.3819	0.2112	0.1883	0.0176
No-choice	3	Turbinaria sp.	0.172	0.4279	0.2559	0.1934	0.0214
No-choice	3	Turbinaria sp.	0.1702	0.4566	0.2864	0.1941	0.0239
No-choice	3	Turbinaria sp.	0.1704	0.3983	0.2279	0.1895	0.0191
No-choice	3	Turbinaria sp.	0.1717	0.4175	0.2458	0.1921	0.0204
No-choice	3	Turbinaria sp.	0.1725	0.4388	0.2663	0.195	0.0225
No-choice	3	Turbinaria sp.	0.1687	0.3839	0.2152	0.1867	0.018
No-choice	3	Turbinaria sp.	0.1703	0.4679	0.2976	0.1955	0.0252
No-choice	3	Turbinaria sp.	0.1703	0.3964	0.2261	0.1894	0.0191
Choice	1	Endarachne	0.173	0.3857	0.2127	0.1916	0.0186
Choice	1	Endarachne	0.1701	0.3901	0.22	0.1892	0.0191
Choice	1	Endarachne	0.1723	0.3831	0.2108	0.1909	0.0186
Choice	1	Endarachne	0.1685	0.387	0.2185	0.1874	0.0189
Choice	1	Endarachne	0.1756	0.3968	0.2212	0.1954	0.0198
Choice	1	Endarachne	0.1731	0.4019	0.2288	0.1935	0.0204
Choice	1	Endarachne	0.174	0.4054	0.2314	0.1948	0.0208
Choice	1	Endarachne	0.1723	0.4017	0.2294	0.1928	0.0205
Choice	1	Endarachne	0.1733	0.4004	0.2271	0.1937	0.0204
Choice	1	Endarachne	0.1716	0.4171	0.2455	0.1937	0.0221
Choice	1	Egregia sp.	0.1657	0.3604	0.1947	0.1833	0.0176
Choice	1	Egregia sp.	0.1725	0.3643	0.1918	0.1897	0.0172
Choice	1	Egregia sp.	0.1718	0.3821	0.2103	0.1907	0.0189
Choice	1	Egregia sp.	0.1712	0.367	0.1958	0.1888	0.0176
Choice	1	Egregia sp.	0.171	0.3696	0.1986	0.1886	0.0176
Choice	1	Egregia sp.	0.1732	0.3813	0.2081	0.1919	0.0187
Choice	1	Egregia sp.	0.1743	0.3756	0.2013	0.1925	0.0182
Choice	1	Egregia sp.	0.1724	0.3838	0.2114	0.1914	0.019
Choice	1	Egregia sp.	0.174	0.3693	0.1953	0.1914	0.0174
Choice	1	Egregia sp.	0.1714	0.3776	0.2062	0.1902	0.0188
Choice	1	Sargassum	0.1704	0.3612	0.1908	0.1862	0.0158
Choice	1	Sargassum	0.1703	0.384	0.2137	0.1881	0.0178
Choice	1	Sargassum	0.1721	0.3958	0.2237	0.1908	0.0187
Choice	1	Sargassum	0.1698	0.3921	0.2223	0.1883	0.0185
Choice	1	Sargassum	0.1694	0.378	0.2086	0.187	0.0176
Choice	1	Sargassum	0.1711	0.3729	0.2018	0.188	0.0169
Choice	1	Sargassum	0.171	0.3754	0.2044	0.1882	0.0172
Choice	1	Sargassum	0.171	0.3748	0.2038	0.1879	0.0169
Choice	1	Sargassum	0.1679	0.3782	0.2103	0.1857	0.0178
Choice	1	Sargassum	0.1663	0.3742	0.2079	0.1841	0.0178
Choice	1	Padina sp.	0.1711	0.393	0.2219	0.1887	0.0176
Choice	1	Padina sp.	0.1725	0.3986	0.2261	0.1904	0.0179
Choice	1	Padina sp.	0.167	0.3944	0.2274	0.1852	0.0182
Choice	1	Padina sp.	0.1721	0.3993	0.2272	0.1903	0.0182
Choice	1	Padina sp.	0.1705	0.4071	0.2366	0.1897	0.0192
Choice	1	Padina sp.	0.1755	0.4127	0.2372	0.1948	0.0193
Choice	1	Padina sp.	0.1709	0.4005	0.2296	0.1896	0.0187
Choice	1	Padina sp.	0.1715	0.4148	0.2433	0.1916	0.0201
Choice	1	Padina sp.	0.1707	0.4283	0.2576	0.192	0.0213
Choice	1	Padina sp.	0.1745	0.4285	0.254	0.196	0.0215
Choice	1	Ulva sp.	0.1695	0.4081	0.2386	0.192	0.0225
Choice	1	Ulva sp.	0.1703	0.4117	0.2414	0.1931	0.0228
Choice	1	Ulva sp.	0.1736	0.4202	0.2466	0.1968	0.0232
Choice	1	Ulva sp.	0.1715	0.4095	0.238	0.1939	0.0224
Choice	1	Ulva sp.	0.1763	0.4123	0.236	0.1985	0.0222
Choice	1	Ulva sp.	0.1678	0.4034	0.2356	0.1898	0.022
Choice	1	Ulva sp.	0.1695	0.4105	0.241	0.1922	0.0227
Choice	1	Ulva sp.	0.1724	0.3977	0.2253	0.1936	0.0212
Choice	1	Ulva sp.	0.1738	0.392	0.2182	0.1944	0.0206
Choice	1	Ulva sp.	0.1671	0.3955	0.2284	0.1886	0.0215
Choice	1	Hormophysa	0.1774	0.3663	0.1889	0.1937	0.0163
Choice	1	Hormophysa	0.1696	0.3509	0.1813	0.1853	0.0157
Choice	1	Hormophysa	0.1699	0.3629	0.193	0.1863	0.0164
Choice	1	Hormophysa	0.1682	0.3655	0.1973	0.185	0.0168
Choice	1	Hormophysa	0.17	0.3611	0.1911	0.1864	0.0164
Choice	1	Hormophysa	0.1677	0.4033	0.2356	0.1883	0.0206
Choice	1	Hormophysa	0.1747	0.3775	0.2028	0.1923	0.0176
Choice	1	Hormophysa	0.1692	0.3476	0.1784	0.1848	0.0156
Choice	1	Hormophysa	0.1744	0.3656	0.1912	0.1909	0.0165
Choice	1	Hormophysa	0.1705	0.367	0.1965	0.1876	0.0171
Choice	2	Endarachne	0.1701	0.3423	0.1722	0.1851	0.015
Choice	2	Endarachne	0.1676	0.3328	0.1652	0.182	0.0144
Choice	2	Endarachne	0.1721	0.3656	0.1935	0.1886	0.0165
Choice	2	Endarachne	0.1714	0.3518	0.1804	0.1868	0.0154
Choice	2	Endarachne	0.1715	0.3455	0.174	0.1864	0.0149
Choice	2	Endarachne	0.1718	0.357	0.1852	0.1879	0.0161
Choice	2	Endarachne	0.1667	0.4013	0.2346	0.1869	0.0202
Choice	2	Endarachne	0.1705	0.3502	0.1797	0.1861	0.0156
Choice	2	Endarachne	0.1714	0.404	0.2326	0.1917	0.0203
Choice	2	Endarachne	0.1684	0.4079	0.2395	0.1888	0.0204
Choice	2	Endarachne	0.1703	0.4082	0.2379	0.1913	0.021
Choice	2	Endarachne	0.1708	0.428	0.2572	0.193	0.0222
Choice	2	Egregia sp.	0.1722	0.3982	0.226	0.1923	0.0201
Choice	2	Egregia sp.	0.1678	0.4016	0.2338	0.1883	0.0205
Choice	2	Egregia sp.	0.166	0.407	0.241	0.1873	0.0213
Choice	2	Egregia sp.	0.1722	0.4228	0.2506	0.1946	0.0224
Choice	2	Egregia sp.	0.1708	0.4146	0.2438	0.1924	0.0216
Choice	2	Egregia sp.	0.1703	0.4069	0.2366	0.1913	0.021
Choice	2	Egregia sp.	0.1717	0.3988	0.2271	0.192	0.0203
Choice	2	Egregia sp.	0.1751	0.4183	0.2432	0.1965	0.0214
Choice	2	Egregia sp.	0.1718	0.4162	0.2444	0.1935	0.0217
Choice	2	Egregia sp.	0.1727	0.4086	0.2359	0.1937	0.021
Choice	2	Egregia sp.	0.1714	0.4301	0.2587	0.194	0.0226
Choice	2	Egregia sp.	0.1739	0.43	0.2561	0.1968	0.0229
Choice	2	Sargassum	0.1733	0.3869	0.2136	0.1909	0.0176
Choice	2	Sargassum	0.1709	0.3779	0.207	0.1881	0.0172
Choice	2	Sargassum	0.1704	0.3819	0.2115	0.1878	0.0174
Choice	2	Sargassum	0.1736	0.3913	0.2177	0.1916	0.018
Choice	2	Sargassum	0.1719	0.4048	0.2329	0.1914	0.0195
Choice	2	Sargassum	0.1726	0.3931	0.2205	0.191	0.0184
Choice	2	Sargassum	0.1718	0.3701	0.1983	0.1887	0.0169
Choice	2	Sargassum	0.1761	0.3693	0.1932	0.1925	0.0164
Choice	2	Sargassum	0.1704	0.3903	0.2199	0.1887	0.0183
Choice	2	Sargassum	0.1714	0.4037	0.2323	0.1907	0.0193
Choice	2	Sargassum	0.1718	0.3914	0.2196	0.1902	0.0184
Choice	2	Sargassum	0.1689	0.3868	0.2179	0.1869	0.018
Choice	2	Padina sp.	0.1702	0.3445	0.1743	0.1841	0.0139
Choice	2	Padina sp.	0.1709	0.3461	0.1752	0.1848	0.0139
Choice	2	Padina sp.	0.1718	0.3486	0.1768	0.1856	0.0138
Choice	2	Padina sp.	0.1735	0.3587	0.1852	0.1883	0.0148
Choice	2	Padina sp.	0.1705	0.3469	0.1764	0.1844	0.0139
Choice	2	Padina sp.	0.1663	0.4099	0.2436	0.1857	0.0194
Choice	2	Padina sp.	0.1702	0.4027	0.2325	0.1887	0.0185
Choice	2	Padina sp.	0.177	0.4224	0.2454	0.1966	0.0196
Choice	2	Padina sp.	0.1725	0.3656	0.1931	0.1881	0.0156
Choice	2	Padina sp.	0.1684	0.3561	0.1877	0.1835	0.0151
Choice	2	Padina sp.	0.1687	0.3522	0.1835	0.1833	0.0146
Choice	2	Padina sp.	0.1754	0.4191	0.2437	0.1953	0.0199
Choice	2	Ulva sp.	0.1719	0.3709	0.199	0.1902	0.0183
Choice	2	Ulva sp.	0.1724	0.3807	0.2083	0.1916	0.0192
Choice	2	Ulva sp.	0.1715	0.387	0.2155	0.1916	0.0201
Choice	2	Ulva sp.	0.1685	0.3816	0.2131	0.1881	0.0196
Choice	2	Ulva sp.	0.1719	0.3921	0.2202	0.1925	0.0206
Choice	2	Ulva sp.	0.1735	0.379	0.2055	0.1921	0.0186
Choice	2	Ulva sp.	0.1698	0.3801	0.2103	0.1893	0.0195
Choice	2	Ulva sp.	0.1732	0.3862	0.213	0.1925	0.0193
Choice	2	Ulva sp.	0.172	0.3884	0.2164	0.192	0.02
Choice	2	Ulva sp.	0.173	0.383	0.21	0.1922	0.0192
Choice	2	Ulva sp.	0.1722	0.3921	0.2199	0.1926	0.0204
Choice	2	Ulva sp.	0.1752	0.3776	0.2024	0.1943	0.0191
Choice	2	Hormophysa	0.1698	0.396	0.2262	0.1887	0.0189
Choice	2	Hormophysa	0.1701	0.3923	0.2222	0.189	0.0189
Choice	2	Hormophysa	0.1744	0.4131	0.2387	0.1946	0.0202
Choice	2	Hormophysa	0.1702	0.4135	0.2433	0.191	0.0208
Choice	2	Hormophysa	0.1742	0.4125	0.2383	0.1944	0.0202
Choice	2	Hormophysa	0.1706	0.4203	0.2497	0.1919	0.0213
Choice	2	Hormophysa	0.1725	0.4059	0.2334	0.1923	0.0198
Choice	2	Hormophysa	0.1672	0.3989	0.2317	0.1869	0.0197
Choice	2	Hormophysa	0.1687	0.406	0.2373	0.1889	0.0202
Choice	2	Hormophysa	0.1707	0.3944	0.2237	0.1898	0.0191
Choice	2	Hormophysa	0.1694	0.4198	0.2504	0.1907	0.0213
Choice	2	Hormophysa	0.1713	0.4001	0.2288	0.1911	0.0198

## Sheet: Food %
Assay	Trial	Diet	Food.g	Agar.g	Food (%)	Agar (%)
No-choice	1	Endarachne	2.0007	0.3578	84.8293	15.1707
No-choice	1	Egregia	2.0018	0.3565	84.8832	15.1168		* Food (%) was used to estimate the amount of food consumed from each lid in cups with amphipods.
No-choice	1	Sargassum	2.0025	0.3626	84.6687	15.3313
No-choice	1	Padina	2.0017	0.3594	84.7783	15.2217
No-choice	1	Ulva	2.0047	0.3647	84.6079	15.3921
No-choice	1	Hormophysa	2.0032	0.3613	84.7198	15.2802
No-choice	1	Turbinaria	2.0018	0.3598	84.7646	15.2354
No-choice	2	Endarachne	2.0007	0.3578	84.8293	15.1707
No-choice	2	Egregia	2.0018	0.3565	84.8832	15.1168
No-choice	2	Sargassum	2.0025	0.3626	84.6687	15.3313
No-choice	2	Padina	2.0017	0.3594	84.7783	15.2217
No-choice	2	Ulva	2.0047	0.3647	84.6079	15.3921
No-choice	2	Hormophysa	2.0032	0.3613	84.7198	15.2802
No-choice	2	Turbinaria	2.0018	0.3598	84.7646	15.2354
No-choice	3	Endarachne	2.0038	0.3647	84.6021	15.3979
No-choice	3	Egregia	2.0029	0.3646	84.5998	15.4002
No-choice	3	Sargassum	2.002	0.3634	84.6368	15.3632
No-choice	3	Padina	2.0041	0.3634	84.6505	15.3495
No-choice	3	Ulva	2.0029	0.3603	84.7537	15.2463
No-choice	3	Hormophysa	2.0009	0.3635	84.6261	15.3739
No-choice	3	Turbinaria	2.0009	0.3623	84.6691	15.3309
Choice	1	Endarachne	1.0007	0.1812	84.6688	15.3312
Choice	1	Egregia	1.0006	0.1805	84.7176	15.2824
Choice	1	Sargassum	1.0012	0.1808	84.7039	15.2961
Choice	1	Padina	1.0013	0.1805	84.7267	15.2733
Choice	1	Ulva	1.0007	0.1807	84.7046	15.2954
Choice	1	Hormophysa	1.0014	0.1812	84.6778	15.3222
Choice	2	Endarachne	1.0003	0.1802	84.7353	15.2647
Choice	2	Egregia	1.0009	0.1806	84.7143	15.2857
Choice	2	Sargassum	1.0006	0.1812	84.6675	15.3325
Choice	2	Padina	1.0006	0.1806	84.7105	15.2895
Choice	2	Ulva	1.0007	0.1807	84.7046	15.2954
Choice	2	Hormophysa	1.0006	0.1808	84.6961	15.3039
